# Supplementary material for: Differential Gene Expression in Red Imported Fire Ant (Solenopsis invicta) (Hymenoptera: Formicidae) Larval and Pupal Stages
Source: Insects. 2018 Dec 5;9(4):185. doi: 10.3390/insects9040185 (PMC6315859; doi:10.3390/insects9040185)
Supplement: Supplementary file 1 [file insects-09-00185-s001.zip]

Archive with 2 entries (2 files):
- TableS1KEGG.xlsx
- TableS2CategoriesR2.xlsx
