# Supplementary material for: Differential Gene Expression in Red Imported Fire Ant (Solenopsis invicta) (Hymenoptera: Formicidae) Larval and Pupal Stages
Source: Insects. 2018 Dec 5;9(4):185. doi: 10.3390/insects9040185 (PMC6315859; doi:10.3390/insects9040185)
Supplement: Supplementary file 1 [file insects-09-00185-s001.zip › TableS1KEGG.xlsx]

## Sheet: pathway_analysis
Table S1. Kyoto Encyclopedia of Genes and Genomes (KEGG) pathways of identified genes differentially expressed >4 fold. Negative numbers, shaded in blue fading to yellow, represent upregulation in larvae; positive numbers, shaded orange to red, represent upregulation in pupae. Asterisk indicates a partial gene sequence.
	gene identifier	log2(fold_change)	NCBI Predicted Annotation (partial indicated by single asterisk *)
*** Metabolic pathways ***
220 genes involved in pathway:
	LOC105204966	-10.6923	chitinase-3-like protein 1 isoform X2
	LOC105198043	-8.96257	alpha-amylase
	LOC105194114	-7.97348	peroxiredoxin-6-like
	LOC105195283	-7.94007	alkaline phosphatase 4-like isoform X1
	LOC105197034	-7.36765	farnesyl pyrophosphate synthase-like *
	LOC105201619	-6.99659	adenosine deaminase CECR1-like
	LOC105207113	-6.79677	homocysteine S-methyltransferase 2-like
	LOC105204414	-6.63634	hexaprenyldihydroxybenzoate methyltransferase, mitochondrial-like*
	LOC105200713	-6.31752	endochitinase isoform X2
	LOC105194828	-6.02204	glucosylceramidase-like
	LOC105197697	-6.01779	UDP-glucuronosyltransferase 1-9-like
	LOC105197108	-5.90039	aminopeptidase N*
	LOC105198755	-5.88339	UDP-glucuronosyltransferase 2B31-like isoform X2
	LOC105204372	-5.86365	chitooligosaccharidolytic beta-N-acetylglucosaminidase
	LOC105203277	-5.853	3-hydroxy-3-methylglutaryl-coenzyme A reductase-like*
	LOC105204636	-5.5303	GTP cyclohydrolase 1
	LOC105206867	-5.01843	3-hydroxy-3-methylglutaryl-coenzyme A reductase-like*
	LOC105202760	-4.92058	ceramide synthase 6-like
	LOC105196872	-4.83524	farnesyl pyrophosphate synthase-like
	LOC105192904	-4.82694	retinal dehydrogenase 1*
	LOC105203037	-4.61908	hexokinase type 2-like isoform X4
	LOC105205705	-4.58949	3-hydroxyacyl-CoA dehydrogenase type-2
	LOC105201522	-4.54831	ornithine aminotransferase, mitochondrial-like
	LOC105194008	-4.53278	alpha-(1,3)-fucosyltransferase 7-like
	LOC105192778	-4.48076	probable methylmalonate-semialdehyde dehydrogenase
	LOC105203767	-4.42648	3-ketoacyl-CoA thiolase, mitochondrial
	LOC105197561	-4.4068	glutathione S-transferase-like
	LOC105199428	-4.39901	beta-galactosidase
	LOC105192993	-4.34313	phosphoenolpyruvate carboxykinase
	LOC105200884	-4.30287	succinate-semialdehyde dehydrogenase, mitochondrial
	LOC105207681	-4.30077	aspartate aminotransferase, mitochondrial
	LOC105199667	-4.28138	fatty acid synthase-like
	LOC105195586	-4.26323	multifunctional protein ADE2 isoform X1
	LOC105194359	-4.25435	glutaryl-CoA dehydrogenase, mitochondrial
	LOC105205844	-4.25053	sphingomyelin phosphodiesterase 1-like
	LOC105198274	-4.12492	fructose-1,6-bisphosphatase 1
	LOC105201635	-4.10998	peroxisomal acyl-coenzyme A oxidase 3-like
	LOC105205394	-4.09703	peroxisomal acyl-coenzyme A oxidase 3-like*
	LOC105196632	-4.09633	serine hydroxymethyltransferase, cytosolic isoform X2
	LOC105193104	-4.09613	cystathionine gamma-lyase
	LOC105194945	-4.08025	glucose dehydrogenase
	LOC105198376	-4.0604	fructose-bisphosphate aldolase-like isoform X3
	LOC105203090	-4.05821	LOW QUALITY PROTEIN: alcohol dehydrogenase
	LOC105206987	-3.98902	peroxisomal acyl-coenzyme A oxidase 3-like*
	LOC105202813	-3.95483	UDP-glucuronosyltransferase 1-9-like
	LOC105206233	-3.95128	aldose reductase-like*
	LOC105196687	-3.8939	transketolase-like protein 2 isoform X2
	LOC105206954	-3.88629	fatty acid synthase-like*
	LOC105192855	-3.85636	kynurenine/alpha-aminoadipate aminotransferase, mitochondrial-like isoform X1
	LOC105202654	-3.73463	pyridoxal kinase isoform X2
	LOC105199864	-3.70244	UDP-glucuronosyltransferase 2B20-like
	LOC105200784	-3.62722	UDP-glucuronosyltransferase 2B7-like
	LOC105200887	-3.61966	dehydrogenase/reductase SDR family member 4
	LOC105208152	-3.60025	fatty acid synthase-like
	LOC105208165	-3.60025	fatty acid synthase-like
	LOC105200064	-3.59029	long-chain-fatty-acid--CoA ligase ACSBG2-like*
	LOC105201828	-3.58062	probable medium-chain specific acyl-CoA dehydrogenase, mitochondrial
	LOC105202325	-3.56167	hexokinase-2-like
	LOC105195583	-3.55881	amidophosphoribosyltransferase-like
	LOC105203032	-3.53117	1,5-anhydro-D-fructose reductase-like
	LOC105203033	-3.53117	aldose reductase-like
	LOC105195706	-3.47132	lambda-crystallin homolog
	LOC105201080	-3.45707	arginase, hepatic isoform X2
	LOC105204538	-3.43486	probable citrate synthase 2, mitochondrial
	LOC105197882	-3.38729	malate dehydrogenase, mitochondrial
	LOC105205780	-3.36665	alanine--glyoxylate aminotransferase 2-like
	LOC105200366	-3.3395	short/branched chain specific acyl-CoA dehydrogenase, mitochondrial-like
	LOC105207496	-3.3388	long-chain-fatty-acid--CoA ligase ACSBG2-like*
	LOC105206005	-3.32523	ornithine aminotransferase, mitochondrial-like*
	LOC105208034	-3.30353	protein henna isoform X2
	LOC105199897	-3.27493	3-hydroxyisobutyrate dehydrogenase, mitochondrial isoform X2
	LOC105202712	-3.24734	UTP--glucose-1-phosphate uridylyltransferase isoform X1
	LOC105199419	-3.24636	aldose 1-epimerase isoform X2
	LOC105196134	-3.20898	alpha-aminoadipic semialdehyde synthase, mitochondrial
	LOC105195992	-3.17219	succinate dehydrogenase
	LOC105200001	-3.13082	glutathione S-transferase-like
	LOC105200442	-3.09291	delta-1-pyrroline-5-carboxylate synthase*
	LOC105199597	-3.06229	purine nucleoside phosphorylase-like
	LOC105196750	-3.05919	probable trans-2-enoyl-CoA reductase, mitochondrial
	LOC105194711	-3.05756	diacylglycerol O-acyltransferase 1
	LOC105199422	-3.05532	chondroitin sulfate synthase 1-like
	LOC105197432	-3.05156	aldehyde dehydrogenase, mitochondrial
	LOC105201540	-3.0286	probable ornithine aminotransferase, mitochondrial
	LOC105207604	-3.02832	sorbitol dehydrogenase-like
	LOC105197819	-2.99938	glucosamine-6-phosphate isomerase isoform X2
	LOC105197003	-2.9781	CAD protein
	LOC105204797	-2.93996	adenosylhomocysteinase
	LOC105205256	-2.93933	V-type proton ATPase 116 kDa subunit a
	LOC105205257	-2.93933	thiamin pyrophosphokinase 1
	LOC105195662	-2.91998	C-1-tetrahydrofolate synthase, cytoplasmic isoform X2
	LOC105202953	-2.91041	fatty acid synthase-like
	LOC105196248	-2.9089	long-chain-fatty-acid--CoA ligase 4 isoform X3
	LOC105195478	-2.9012	ribonucleoside-diphosphate reductase subunit M2 B-like isoform X2
	LOC105200678	-2.87783	riboflavin kinase
	LOC105199197	-2.86615	cytochrome c
	LOC105197233	-2.84978	aromatic-L-amino-acid decarboxylase-like
	LOC105204338	-2.84277	4-coumarate--CoA ligase 1-like
	LOC105203251	-2.83558	adenylosuccinate lyase
	LOC105203243	-2.83031	aconitate hydratase, mitochondrial-like
	LOC105203019	-2.82893	V-type proton ATPase subunit B
	LOC105196820	-2.82463	protein 5NUC-like
	LOC105200550	-2.82217	adenylate kinase
	LOC105204535	-2.76193	6-phosphogluconate dehydrogenase, decarboxylating
	LOC105196148	-2.75015	cytosolic non-specific dipeptidase
	LOC105193744	-2.74335	phosphoribosylformylglycinamidine synthase isoform X2
	LOC105198578	-2.72308	V-type proton ATPase catalytic subunit A
	LOC105194985	-2.71195	V-type proton ATPase subunit E
	LOC105201416	-2.7095	non-specific lipid-transfer protein
	LOC105199342	-2.70765	N-acetyl-D-glucosamine kinase isoform X2
	LOC105195484	-2.69963	arginine kinase isoform X2
	LOC105199120	-2.69271	ornithine decarboxylase 1-like
	LOC105204759	-2.69255	retrovirus-related Pol polyprotein from transposon gypsy
	LOC105205263	-2.67922	aminopeptidase N-like isoform X2
	LOC105198101	-2.67442	probable transaldolase
	LOC105196773	-2.67156	alkaline phosphatase
	LOC105200732	-2.66582	cytochrome b-c1 complex subunit Rieske, mitochondrial
	LOC105194683	-2.63432	fumarylacetoacetase
	LOC105196183	-2.6	lactosylceramide 4-alpha-galactosyltransferase-like isoform X2
	LOC105194573	-2.59016	ethanolamine-phosphate cytidylyltransferase isoform X2
	LOC105204005	-2.58827	ATP-dependent 6-phosphofructokinase isoform X5
	LOC105201631	-2.58359	folylpolyglutamate synthase, mitochondrial-like
	LOC105200770	-2.58289	cytochrome c oxidase subunit 6C
	LOC105200872	-2.57164	beta-ureidopropionase
	LOC105194061	-2.56888	ATP synthase subunit delta, mitochondrial
	LOC105198860	-2.56045	cytochrome c oxidase subunit 5B, mitochondrial-like
	LOC105194774	-2.5506	cytochrome c oxidase subunit 5A, mitochondrial
	LOC105206087	-2.53708	glycogen
	LOC105203240	-2.49983	trehalase-like
	LOC105203815	-2.49751	cytochrome c oxidase subunit 6A1, mitochondrial-like
	LOC105201183	-2.49403	probable galactose-1-phosphate uridylyltransferase
	LOC105201805	-2.48366	ATP synthase subunit alpha, mitochondrial
	LOC105193164	-2.47603	ATP synthase subunit O, mitochondrial
	LOC105193484	-2.45832	acetyl-CoA acetyltransferase, mitochondrial-like
	LOC105202303	-2.45025	3-hydroxy-3-methylglutaryl-coenzyme A reductase
	LOC105198009	-2.44158	galactokinase-like
	LOC105197344	-2.4247	ATP synthase subunit beta, mitochondrial*
	LOC105201648	-2.41635	glycerol kinase
	LOC105205742	-2.41624	cytochrome c oxidase subunit 7C, mitochondrial
	LOC105194541	-2.41018	7-methylguanosine phosphate-specific 5\'-nucleotidase
	LOC105201696	-2.40927	4-aminobutyrate aminotransferase, mitochondrial isoform X2
	LOC105194140	-2.40862	xanthine dehydrogenase 1-like
	LOC105196018	-2.3996	mannose-6-phosphate isomerase isoform X1
	LOC105205264	-2.38314	LOW QUALITY PROTEIN: fatty acid synthase-like*
	LOC105198927	-2.3811	dihydrolipoyl dehydrogenase, mitochondrial
	LOC105205673	-2.36028	UDP-glucose 4-epimerase
	LOC105201820	-2.35861	V-type proton ATPase subunit H-like
	LOC105198621	-2.35362	glutamine synthetase 2 cytoplasmic isoform X3
	LOC105196867	-2.35079	succinate dehydrogenase cytochrome b560 subunit, mitochondrial-like
	LOC105192781	-2.347	deoxyuridine 5\'-triphosphate nucleotidohydrolase
	LOC105194207	-2.34689	adenosine kinase 2
	LOC105207857	-2.3331	aminoacylase-1
	LOC105196921	-2.33244	acetyl-CoA acetyltransferase, mitochondrial
	LOC105201149	-2.33135	cytosolic purine 5\'-nucleotidase isoform X5
	LOC105194231	-2.30721	methylcrotonoyl-CoA carboxylase beta chain, mitochondrial isoform X2
	LOC105196340	-2.30433	glyceraldehyde-3-phosphate dehydrogenase 2-like
	LOC105201374	-2.30327	trifunctional enzyme subunit alpha, mitochondrial
	LOC105200958	-2.30208	ATP synthase subunit beta, mitochondrial
	LOC105195294	-2.28834	glycogen phosphorylase
	LOC105199937	-2.28602	kynurenine/alpha-aminoadipate aminotransferase, mitochondrial-like
	LOC105203272	-2.28149	pyruvate dehydrogenase E1 component subunit beta, mitochondrial-like isoform X1
	LOC105201038	-2.28104	uridine 5\'-monophosphate synthase-like
	LOC105193541	-2.26882	isocitrate dehydrogenase
	LOC105199512	-2.24811	ATP synthase lipid-binding protein, mitochondrial*
	LOC105193113	-2.2412	uncharacterized protein LOC105193113
	LOC105192918	-2.24021	fatty acid synthase-like
	LOC105196342	-2.23908	adenylosuccinate synthetase
	LOC105195432	-2.2344	trifunctional purine biosynthetic protein adenosine-3
	LOC105192979	-2.23078	peroxisomal multifunctional enzyme type 2
	LOC105201264	-2.21984	V-type proton ATPase subunit d
	LOC105194650	-2.20741	uncharacterized protein LOC105194650
	LOC105201904	-2.20505	ribose-phosphate pyrophosphokinase 2
	LOC105204667	-2.19663	cytochrome b-c1 complex subunit 8-like
	LOC105203990	-2.19634	dihydrolipoyllysine-residue acetyltransferase component of pyruvate dehydrogenase complex, mitochondrial-like
	LOC105204877	-2.18569	phosphoserine phosphatase isoform X2
	LOC105199129	-2.17896	alpha,alpha-trehalose-phosphate synthase
	LOC105204795	-2.17377	hydroxymethylglutaryl-CoA synthase 1
	LOC105193004	-2.17101	probable enoyl-CoA hydratase, mitochondrial
	LOC105200196	-2.15213	cystathionine beta-synthase
	LOC105200554	-2.15171	very long-chain specific acyl-CoA dehydrogenase, mitochondrial
	LOC105197159	-2.14682	dihydrolipoyllysine-residue acetyltransferase component of pyruvate dehydrogenase complex, mitochondrial*
	LOC105195638	-2.1446	choline-phosphate cytidylyltransferase A-like isoform X2
	LOC105193399	-2.14079	ribose-phosphate pyrophosphokinase 1-like isoform X2
	LOC105202456	-2.13586	1,4-alpha-glucan-branching enzyme
	LOC105200516	-2.12616	methylthioribose-1-phosphate isomerase isoform X2
	LOC105207728	-2.1171	glutathione synthetase-like
	LOC105192997	-2.11335	uncharacterized protein LOC105192997
	LOC105200227	-2.0995	succinate dehydrogenase
	LOC105192870	-2.09667	putative ATP synthase subunit f, mitochondrial
	LOC105195618	-2.092	bifunctional purine biosynthesis protein PURH
	LOC105194545	-2.0892	guanine deaminase*
	LOC105194720	-2.08666	ATP synthase subunit gamma, mitochondrial
	LOC105199659	-2.06508	ATP synthase-coupling factor 6, mitochondrial-like
	LOC105197349	-2.06108	farnesyl pyrophosphate synthase-like
	LOC105203611	-2.06013	putative succinate dehydrogenase
	LOC105199994	-2.05059	glutathione S-transferase-like
	LOC105199309	-2.04844	cytoplasmic aconitate hydratase-like isoform X1
	LOC105203027	-2.03628	sphingosine-1-phosphate lyase
	LOC105204453	-2.0355	V-type proton ATPase subunit C-like
	LOC105199103	-2.02575	NADH dehydrogenase
	LOC105197348	-2.01148	uncharacterized protein LOC105197348*
	LOC105201283	-2.00688	bifunctional 3'-phosphoadenosine 5'-phosphosulfate synthase-like *
	LOC105201287	-2.00688	inositol-3-phosphate synthase 1-A-like *
	LOC105203645	2.31319	diacylglycerol kinase theta isoform X5
	LOC105204605	2.32822	acyl-CoA synthetase short-chain family member 3, mitochondrial
	LOC105196779	2.34331	hyaluronidase-like
	LOC105196448	2.69185	DNA-directed RNA polymerase III subunit RPC3
	LOC105208206	2.70934	1-acylglycerophosphocholine O-acyltransferase 1 isoform X3
	LOC105201099	2.80221	bifunctional 3'-phosphoadenosine 5'-phosphosulfate synthase-like
	LOC105201744	3.1141	LOW QUALITY PROTEIN: fatty acid synthase-like
	LOC105206493	3.23177	fatty acid synthase-like*
	LOC105194827	4.36062	1-phosphatidylinositol 4,5-bisphosphate phosphodiesterase epsilon-1-like
	LOC105202184	4.39074	fatty acid synthase-like
	LOC105202955	4.72544	fatty acid synthase-like
	LOC105202956	4.72544	fatty acid synthase-like
	LOC105196493	4.83975	fatty acid synthase-like*
	LOC105201607	4.95478	fatty acid synthase-like
	LOC105200156	4.97515	uncharacterized protein LOC105200156*
	LOC105194920	5.66603	xanthine dehydrogenase 2-like
	LOC105194921	6.95321	xanthine dehydrogenase-like
	LOC105205146	inf	phospholipase B1, membrane-associated-like*
*** Carbon metabolism ***
36 genes involved in pathway:
	LOC105203037	-4.61908	hexokinase type 2-like isoform X4
	LOC105192778	-4.48076	probable methylmalonate-semialdehyde dehydrogenase
	LOC105207681	-4.30077	aspartate aminotransferase, mitochondrial
	LOC105198274	-4.12492	fructose-1,6-bisphosphatase 1
	LOC105196632	-4.09633	serine hydroxymethyltransferase, cytosolic isoform X2
	LOC105198376	-4.0604	fructose-bisphosphate aldolase-like isoform X3
	LOC105196687	-3.8939	transketolase-like protein 2 isoform X2
	LOC105201828	-3.58062	probable medium-chain specific acyl-CoA dehydrogenase, mitochondrial
	LOC105202325	-3.56167	hexokinase-2-like
	LOC105204538	-3.43486	probable citrate synthase 2, mitochondrial
	LOC105197882	-3.38729	malate dehydrogenase, mitochondrial
	LOC105195992	-3.17219	succinate dehydrogenase
	LOC105203243	-2.83031	aconitate hydratase, mitochondrial-like
	LOC105204535	-2.76193	6-phosphogluconate dehydrogenase, decarboxylating
	LOC105204759	-2.69255	retrovirus-related Pol polyprotein from transposon gypsy
	LOC105198101	-2.67442	probable transaldolase
	LOC105198770	-2.6461	catalase-like
	LOC105204005	-2.58827	ATP-dependent 6-phosphofructokinase isoform X5
	LOC105198687	-2.54572	catalase-like
	LOC105193484	-2.45832	acetyl-CoA acetyltransferase, mitochondrial-like
	LOC105198927	-2.3811	dihydrolipoyl dehydrogenase, mitochondrial
	LOC105196867	-2.35079	succinate dehydrogenase cytochrome b560 subunit, mitochondrial-like
	LOC105196921	-2.33244	acetyl-CoA acetyltransferase, mitochondrial
	LOC105196340	-2.30433	glyceraldehyde-3-phosphate dehydrogenase 2-like
	LOC105201374	-2.30327	trifunctional enzyme subunit alpha, mitochondrial
	LOC105203272	-2.28149	pyruvate dehydrogenase E1 component subunit beta, mitochondrial-like isoform X1
	LOC105193541	-2.26882	isocitrate dehydrogenase
	LOC105201904	-2.20505	ribose-phosphate pyrophosphokinase 2
	LOC105203990	-2.19634	dihydrolipoyllysine-residue acetyltransferase component of pyruvate dehydrogenase complex, mitochondrial-like
	LOC105204877	-2.18569	phosphoserine phosphatase isoform X2
	LOC105193004	-2.17101	probable enoyl-CoA hydratase, mitochondrial
	LOC105197159	-2.14682	dihydrolipoyllysine-residue acetyltransferase component of pyruvate dehydrogenase complex, mitochondrial*
	LOC105193399	-2.14079	ribose-phosphate pyrophosphokinase 1-like isoform X2
	LOC105200227	-2.0995	succinate dehydrogenase
	LOC105203611	-2.06013	putative succinate dehydrogenase
	LOC105199309	-2.04844	cytoplasmic aconitate hydratase-like isoform X1
*** Fatty acid metabolism ***
33 genes involved in pathway:
	LOC105203767	-4.42648	3-ketoacyl-CoA thiolase, mitochondrial
	LOC105199667	-4.28138	fatty acid synthase-like
	LOC105201635	-4.10998	peroxisomal acyl-coenzyme A oxidase 3-like
	LOC105205394	-4.09703	peroxisomal acyl-coenzyme A oxidase 3-like*
	LOC105206987	-3.98902	peroxisomal acyl-coenzyme A oxidase 3-like*
	LOC105206954	-3.88629	fatty acid synthase-like*
	LOC105208152	-3.60025	fatty acid synthase-like
	LOC105208165	-3.60025	fatty acid synthase-like
	LOC105200064	-3.59029	long-chain-fatty-acid--CoA ligase ACSBG2-like*
	LOC105201828	-3.58062	probable medium-chain specific acyl-CoA dehydrogenase, mitochondrial
	LOC105200010	-3.52936	acyl-CoA Delta(11) desaturase
	LOC105200366	-3.3395	short/branched chain specific acyl-CoA dehydrogenase, mitochondrial-like
	LOC105207496	-3.3388	long-chain-fatty-acid--CoA ligase ACSBG2-like*
	LOC105200042	-3.09732	acyl-CoA Delta(11) desaturase-like
	LOC105196750	-3.05919	probable trans-2-enoyl-CoA reductase, mitochondrial
	LOC105200006	-2.97705	acyl-CoA Delta(11) desaturase
	LOC105202953	-2.91041	fatty acid synthase-like
	LOC105196248	-2.9089	long-chain-fatty-acid--CoA ligase 4 isoform X3
	LOC105193484	-2.45832	acetyl-CoA acetyltransferase, mitochondrial-like
	LOC105205264	-2.38314	LOW QUALITY PROTEIN: fatty acid synthase-like*
	LOC105196921	-2.33244	acetyl-CoA acetyltransferase, mitochondrial
	LOC105201374	-2.30327	trifunctional enzyme subunit alpha, mitochondrial
	LOC105192918	-2.24021	fatty acid synthase-like
	LOC105193004	-2.17101	probable enoyl-CoA hydratase, mitochondrial
	LOC105200554	-2.15171	very long-chain specific acyl-CoA dehydrogenase, mitochondrial
	LOC105201744	3.1141	LOW QUALITY PROTEIN: fatty acid synthase-like
	LOC105206493	3.23177	fatty acid synthase-like*
	LOC105202184	4.39074	fatty acid synthase-like
	LOC105202955	4.72544	fatty acid synthase-like
	LOC105202956	4.72544	fatty acid synthase-like
	LOC105196493	4.83975	fatty acid synthase-like*
	LOC105201607	4.95478	fatty acid synthase-like
	LOC105200156	4.97515	uncharacterized protein LOC105200156*
*** Oxidative phosphorylation ***
31 genes involved in pathway:
	LOC105195992	-3.17219	succinate dehydrogenase
	LOC105205256	-2.93933	V-type proton ATPase 116 kDa subunit a
	LOC105203019	-2.82893	V-type proton ATPase subunit B
	LOC105198578	-2.72308	V-type proton ATPase catalytic subunit A
	LOC105194985	-2.71195	V-type proton ATPase subunit E
	LOC105200732	-2.66582	cytochrome b-c1 complex subunit Rieske, mitochondrial
	LOC105200770	-2.58289	cytochrome c oxidase subunit 6C
	LOC105194061	-2.56888	ATP synthase subunit delta, mitochondrial
	LOC105198860	-2.56045	cytochrome c oxidase subunit 5B, mitochondrial-like
	LOC105194774	-2.5506	cytochrome c oxidase subunit 5A, mitochondrial
	LOC105203815	-2.49751	cytochrome c oxidase subunit 6A1, mitochondrial-like
	LOC105201805	-2.48366	ATP synthase subunit alpha, mitochondrial
	LOC105193164	-2.47603	ATP synthase subunit O, mitochondrial
	LOC105197344	-2.4247	ATP synthase subunit beta, mitochondrial*
	LOC105205742	-2.41624	cytochrome c oxidase subunit 7C, mitochondrial
	LOC105201820	-2.35861	V-type proton ATPase subunit H-like
	LOC105196867	-2.35079	succinate dehydrogenase cytochrome b560 subunit, mitochondrial-like
	LOC105207538	-2.32524	uncharacterized protein LOC105207538 isoform X1
	LOC105200958	-2.30208	ATP synthase subunit beta, mitochondrial
	LOC105199512	-2.24811	ATP synthase lipid-binding protein, mitochondrial*
	LOC105193113	-2.2412	uncharacterized protein LOC105193113
	LOC105201264	-2.21984	V-type proton ATPase subunit d
	LOC105194650	-2.20741	uncharacterized protein LOC105194650
	LOC105204667	-2.19663	cytochrome b-c1 complex subunit 8-like
	LOC105200227	-2.0995	succinate dehydrogenase
	LOC105192870	-2.09667	putative ATP synthase subunit f, mitochondrial
	LOC105194720	-2.08666	ATP synthase subunit gamma, mitochondrial
	LOC105199659	-2.06508	ATP synthase-coupling factor 6, mitochondrial-like
	LOC105203611	-2.06013	putative succinate dehydrogenase
	LOC105204453	-2.0355	V-type proton ATPase subunit C-like
	LOC105199103	-2.02575	NADH dehydrogenase
*** Peroxisome ***
29 genes involved in pathway:
	LOC105199852	-inf	putative fatty acyl-CoA reductase CG5065
	LOC105198854	-4.43365	mpv17-like protein 2
	LOC105201635	-4.10998	peroxisomal acyl-coenzyme A oxidase 3-like
	LOC105205394	-4.09703	peroxisomal acyl-coenzyme A oxidase 3-like*
	LOC105206453	-4.06514	fatty acyl-CoA reductase 1-like*
	LOC105206987	-3.98902	peroxisomal acyl-coenzyme A oxidase 3-like*
	LOC105204439	-3.95021	phytanoyl-CoA dioxygenase, peroxisomal-like
	LOC105207239	-3.62262	putative fatty acyl-CoA reductase CG5065
	LOC105200887	-3.61966	dehydrogenase/reductase SDR family member 4
	LOC105196248	-2.9089	long-chain-fatty-acid--CoA ligase 4 isoform X3
	LOC105201416	-2.7095	non-specific lipid-transfer protein
	LOC105206239	-2.66897	delta(3,5)-Delta(2,4)-dienoyl-CoA isomerase, mitochondrial
	LOC105198770	-2.6461	catalase-like
	LOC105207581	-2.57059	peroxisomal membrane protein 2
	LOC105198687	-2.54572	catalase-like
	LOC105198748	-2.5248	ATP-binding cassette sub-family D member 2-like
	LOC105198507	-2.44815	enoyl-CoA delta isomerase 2, mitochondrial
	LOC105194140	-2.40862	xanthine dehydrogenase 1-like
	LOC105207899	-2.34729	ATP-binding cassette sub-family D member 3
	LOC105193541	-2.26882	isocitrate dehydrogenase
	LOC105205168	-2.26509	ATP-binding cassette sub-family D member 1-like*
	LOC105192979	-2.23078	peroxisomal multifunctional enzyme type 2
	LOC105207395	-2.17862	nucleoside diphosphate-linked moiety X motif 19, mitochondrial-like
	LOC105201440	-2.13033	peroxiredoxin 1
	LOC105199587	-2.07541	superoxide dismutase
	LOC105194920	5.66603	xanthine dehydrogenase 2-like
	LOC105194921	6.95321	xanthine dehydrogenase-like
	LOC105199538	inf	fatty acyl-CoA reductase 1-like*
	LOC105204995	inf	fatty acyl-CoA reductase 1-like*
*** Purine metabolism ***
28 genes involved in pathway:
	LOC105201619	-6.99659	adenosine deaminase CECR1-like
	LOC105195586	-4.26323	multifunctional protein ADE2 isoform X1
	LOC105202362	-3.85775	GTP:AMP phosphotransferase AK3, mitochondrial
	LOC105195583	-3.55881	amidophosphoribosyltransferase-like
	LOC105199597	-3.06229	purine nucleoside phosphorylase-like
	LOC105201971	-2.95517	ectonucleoside triphosphate diphosphohydrolase 5
	LOC105195478	-2.9012	ribonucleoside-diphosphate reductase subunit M2 B-like isoform X2
	LOC105203251	-2.83558	adenylosuccinate lyase
	LOC105196820	-2.82463	protein 5NUC-like
	LOC105200550	-2.82217	adenylate kinase
	LOC105193744	-2.74335	phosphoribosylformylglycinamidine synthase isoform X2
	LOC105194541	-2.41018	7-methylguanosine phosphate-specific 5\'-nucleotidase
	LOC105194140	-2.40862	xanthine dehydrogenase 1-like
	LOC105205605	-2.35633	GMP reductase 1-like*
	LOC105194207	-2.34689	adenosine kinase 2
	LOC105201149	-2.33135	cytosolic purine 5\'-nucleotidase isoform X5
	LOC105196342	-2.23908	adenylosuccinate synthetase
	LOC105195432	-2.2344	trifunctional purine biosynthetic protein adenosine-3
	LOC105201904	-2.20505	ribose-phosphate pyrophosphokinase 2
	LOC105193399	-2.14079	ribose-phosphate pyrophosphokinase 1-like isoform X2
	LOC105195618	-2.092	bifunctional purine biosynthesis protein PURH
	LOC105194545	-2.0892	guanine deaminase*
	LOC105201283	-2.00688	bifunctional 3'-phosphoadenosine 5'-phosphosulfate synthase-like
	LOC105196448	2.69185	DNA-directed RNA polymerase III subunit RPC3
	LOC105201099	2.80221	bifunctional 3'-phosphoadenosine 5'-phosphosulfate synthase-like
	LOC105208160	3.30356	adenylate cyclase type 8 isoform X2
	LOC105194920	5.66603	xanthine dehydrogenase 2-like
	LOC105194921	6.95321	xanthine dehydrogenase-like
*** Biosynthesis of amino acids ***
23 genes involved in pathway:
	LOC105207681	-4.30077	aspartate aminotransferase, mitochondrial
	LOC105196632	-4.09633	serine hydroxymethyltransferase, cytosolic isoform X2
	LOC105193104	-4.09613	cystathionine gamma-lyase
	LOC105198376	-4.0604	fructose-bisphosphate aldolase-like isoform X3
	LOC105196687	-3.8939	transketolase-like protein 2 isoform X2
	LOC105192855	-3.85636	kynurenine/alpha-aminoadipate aminotransferase, mitochondrial-like isoform X1
	LOC105201080	-3.45707	arginase, hepatic isoform X2
	LOC105204538	-3.43486	probable citrate synthase 2, mitochondrial
	LOC105208034	-3.30353	protein henna isoform X2
	LOC105200442	-3.09291	delta-1-pyrroline-5-carboxylate synthase*
	LOC105203243	-2.83031	aconitate hydratase, mitochondrial-like
	LOC105198101	-2.67442	probable transaldolase
	LOC105204005	-2.58827	ATP-dependent 6-phosphofructokinase isoform X5
	LOC105198621	-2.35362	glutamine synthetase 2 cytoplasmic isoform X3
	LOC105207857	-2.3331	aminoacylase-1
	LOC105196340	-2.30433	glyceraldehyde-3-phosphate dehydrogenase 2-like
	LOC105199937	-2.28602	kynurenine/alpha-aminoadipate aminotransferase, mitochondrial-like
	LOC105193541	-2.26882	isocitrate dehydrogenase
	LOC105201904	-2.20505	ribose-phosphate pyrophosphokinase 2
	LOC105204877	-2.18569	phosphoserine phosphatase isoform X2
	LOC105200196	-2.15213	cystathionine beta-synthase
	LOC105193399	-2.14079	ribose-phosphate pyrophosphokinase 1-like isoform X2
	LOC105199309	-2.04844	cytoplasmic aconitate hydratase-like isoform X1
*** Fatty acid biosynthesis ***
18 genes involved in pathway:
	LOC105199667	-4.28138	fatty acid synthase-like
	LOC105206954	-3.88629	fatty acid synthase-like*
	LOC105208152	-3.60025	fatty acid synthase-like
	LOC105208165	-3.60025	fatty acid synthase-like
	LOC105200064	-3.59029	long-chain-fatty-acid--CoA ligase ACSBG2-like*
	LOC105207496	-3.3388	long-chain-fatty-acid--CoA ligase ACSBG2-like*
	LOC105202953	-2.91041	fatty acid synthase-like
	LOC105196248	-2.9089	long-chain-fatty-acid--CoA ligase 4 isoform X3
	LOC105205264	-2.38314	LOW QUALITY PROTEIN: fatty acid synthase-like*
	LOC105192918	-2.24021	fatty acid synthase-like
	LOC105201744	3.1141	LOW QUALITY PROTEIN: fatty acid synthase-like
	LOC105206493	3.23177	fatty acid synthase-like*
	LOC105202184	4.39074	fatty acid synthase-like
	LOC105202955	4.72544	fatty acid synthase-like
	LOC105202956	4.72544	fatty acid synthase-like
	LOC105196493	4.83975	fatty acid synthase-like*
	LOC105201607	4.95478	fatty acid synthase-like
	LOC105200156	4.97515	uncharacterized protein LOC105200156*
*** Fatty acid degradation ***
18 genes involved in pathway:
	LOC105192904	-4.82694	retinal dehydrogenase 1*
	LOC105203767	-4.42648	3-ketoacyl-CoA thiolase, mitochondrial
	LOC105194359	-4.25435	glutaryl-CoA dehydrogenase, mitochondrial
	LOC105201635	-4.10998	peroxisomal acyl-coenzyme A oxidase 3-like
	LOC105205394	-4.09703	peroxisomal acyl-coenzyme A oxidase 3-like*
	LOC105206987	-3.98902	peroxisomal acyl-coenzyme A oxidase 3-like*
	LOC105200064	-3.59029	long-chain-fatty-acid--CoA ligase ACSBG2-like*
	LOC105201828	-3.58062	probable medium-chain specific acyl-CoA dehydrogenase, mitochondrial
	LOC105200366	-3.3395	short/branched chain specific acyl-CoA dehydrogenase, mitochondrial-like
	LOC105207496	-3.3388	long-chain-fatty-acid--CoA ligase ACSBG2-like*
	LOC105197432	-3.05156	aldehyde dehydrogenase, mitochondrial
	LOC105196248	-2.9089	long-chain-fatty-acid--CoA ligase 4 isoform X3
	LOC105193484	-2.45832	acetyl-CoA acetyltransferase, mitochondrial-like
	LOC105198507	-2.44815	enoyl-CoA delta isomerase 2, mitochondrial
	LOC105196921	-2.33244	acetyl-CoA acetyltransferase, mitochondrial
	LOC105201374	-2.30327	trifunctional enzyme subunit alpha, mitochondrial
	LOC105193004	-2.17101	probable enoyl-CoA hydratase, mitochondrial
	LOC105200554	-2.15171	very long-chain specific acyl-CoA dehydrogenase, mitochondrial
*** Phagosome ***
17 genes involved in pathway:
	LOC105207823	-5.054	integrin beta-PS-like*
	LOC105208238	-4.28323	cathepsin L
	LOC105200022	-3.66181	tubulin beta chain-like
	LOC105205256	-2.93933	V-type proton ATPase 116 kDa subunit a
	LOC105205019	-2.8437	integrin beta-PS-like isoform X2
	LOC105203019	-2.82893	V-type proton ATPase subunit B
	LOC105207861	-2.76737	protein transport protein Sec61 subunit alpha isoform 2
	LOC105198578	-2.72308	V-type proton ATPase catalytic subunit A
	LOC105194985	-2.71195	V-type proton ATPase subunit E
	LOC105197298	-2.45044	protein transport protein Sec61 subunit gamma
	LOC105201820	-2.35861	V-type proton ATPase subunit H-like
	LOC105195581	-2.26923	protein transport protein Sec61 subunit beta
	LOC105193113	-2.2412	uncharacterized protein LOC105193113
	LOC105201264	-2.21984	V-type proton ATPase subunit d
	LOC105193009	-2.05114	calreticulin
	LOC105204453	-2.0355	V-type proton ATPase subunit C-like
	LOC105205816	2.58896	actin, muscle
*** Valine, leucine and isoleucine degradation ***
17 genes involved in pathway:
	LOC105192904	-4.82694	retinal dehydrogenase 1*
	LOC105205705	-4.58949	3-hydroxyacyl-CoA dehydrogenase type-2
	LOC105192778	-4.48076	probable methylmalonate-semialdehyde dehydrogenase
	LOC105203767	-4.42648	3-ketoacyl-CoA thiolase, mitochondrial
	LOC105201828	-3.58062	probable medium-chain specific acyl-CoA dehydrogenase, mitochondrial
	LOC105200366	-3.3395	short/branched chain specific acyl-CoA dehydrogenase, mitochondrial-like
	LOC105199897	-3.27493	3-hydroxyisobutyrate dehydrogenase, mitochondrial isoform X2
	LOC105197432	-3.05156	aldehyde dehydrogenase, mitochondrial
	LOC105193484	-2.45832	acetyl-CoA acetyltransferase, mitochondrial-like
	LOC105201696	-2.40927	4-aminobutyrate aminotransferase, mitochondrial isoform X2
	LOC105198927	-2.3811	dihydrolipoyl dehydrogenase, mitochondrial
	LOC105197413	-2.35815	succinyl-CoA:3-ketoacid coenzyme A transferase 1, mitochondrial
	LOC105196921	-2.33244	acetyl-CoA acetyltransferase, mitochondrial
	LOC105194231	-2.30721	methylcrotonoyl-CoA carboxylase beta chain, mitochondrial isoform X2
	LOC105201374	-2.30327	trifunctional enzyme subunit alpha, mitochondrial
	LOC105204795	-2.17377	hydroxymethylglutaryl-CoA synthase 1
	LOC105193004	-2.17101	probable enoyl-CoA hydratase, mitochondrial
*** Citrate cycle (TCA cycle) ***
15 genes involved in pathway:
	LOC105192993	-4.34313	phosphoenolpyruvate carboxykinase
	LOC105204538	-3.43486	probable citrate synthase 2, mitochondrial
	LOC105197882	-3.38729	malate dehydrogenase, mitochondrial
	LOC105195992	-3.17219	succinate dehydrogenase
	LOC105203243	-2.83031	aconitate hydratase, mitochondrial-like
	LOC105204759	-2.69255	retrovirus-related Pol polyprotein from transposon gypsy
	LOC105198927	-2.3811	dihydrolipoyl dehydrogenase, mitochondrial
	LOC105196867	-2.35079	succinate dehydrogenase cytochrome b560 subunit, mitochondrial-like
	LOC105203272	-2.28149	pyruvate dehydrogenase E1 component subunit beta, mitochondrial-like isoform X1
	LOC105193541	-2.26882	isocitrate dehydrogenase
	LOC105203990	-2.19634	dihydrolipoyllysine-residue acetyltransferase component of pyruvate dehydrogenase complex, mitochondrial-like
	LOC105197159	-2.14682	dihydrolipoyllysine-residue acetyltransferase component of pyruvate dehydrogenase complex, mitochondrial*
	LOC105200227	-2.0995	succinate dehydrogenase
	LOC105203611	-2.06013	putative succinate dehydrogenase
	LOC105199309	-2.04844	cytoplasmic aconitate hydratase-like isoform X1
*** Protein processing in endoplasmic reticulum ***
15 genes involved in pathway:
	LOC105197886	-8.07583	protein lethal(2)essential for life-like
	LOC105202302	-2.96438	translocon-associated protein subunit beta
	LOC105198688	-2.89112	protein disulfide-isomerase
	LOC105203697	-2.83941	endoplasmin-like*
	LOC105207861	-2.76737	protein transport protein Sec61 subunit alpha isoform 2
	LOC105200063	-2.65045	translocon-associated protein subunit gamma
	LOC105197298	-2.45044	protein transport protein Sec61 subunit gamma
	LOC105207930	-2.30258	translocon-associated protein subunit delta
	LOC105195581	-2.26923	protein transport protein Sec61 subunit beta
	LOC105204006	-2.19871	translocating chain-associated membrane protein 1
	LOC105192954	-2.19315	translocon-associated protein subunit alpha
	LOC105199784	-2.12853	protein disulfide-isomerase A3
	LOC105196369	-2.11211	dnaJ homolog subfamily C member 3
	LOC105193009	-2.05114	calreticulin
	LOC105192989	-2.04545	endoplasmin
*** Amino sugar and nucleotide sugar metabolism ***
14 genes involved in pathway:
	LOC105204966	-10.6923	chitinase-3-like protein 1 isoform X2
	LOC105200713	-6.31752	endochitinase isoform X2
	LOC105204372	-5.86365	chitooligosaccharidolytic beta-N-acetylglucosaminidase
	LOC105194749	-4.64643	N-acetylneuraminate lyase-like
	LOC105194751	-4.64643	N-acetylneuraminate lyase-like
	LOC105203037	-4.61908	hexokinase type 2-like isoform X4
	LOC105202325	-3.56167	hexokinase-2-like
	LOC105202712	-3.24734	UTP--glucose-1-phosphate uridylyltransferase isoform X1
	LOC105197819	-2.99938	glucosamine-6-phosphate isomerase isoform X2
	LOC105199342	-2.70765	N-acetyl-D-glucosamine kinase isoform X2
	LOC105201183	-2.49403	probable galactose-1-phosphate uridylyltransferase
	LOC105198009	-2.44158	galactokinase-like
	LOC105196018	-2.3996	mannose-6-phosphate isomerase isoform X1
	LOC105205673	-2.36028	UDP-glucose 4-epimerase
*** Lysosome ***
14 genes involved in pathway:
	LOC105195649	-7.18734	epididymal secretory protein E1
	LOC105200998	-6.63583	lipopolysaccharide-induced tumor necrosis factor-alpha factor homolog
	LOC105194828	-6.02204	glucosylceramidase-like
	LOC105204372	-5.86365	chitooligosaccharidolytic beta-N-acetylglucosaminidase
	LOC105200530	-5.53905	Niemann-Pick C1 protein-like
	LOC105199428	-4.39901	beta-galactosidase
	LOC105208238	-4.28323	cathepsin L
	LOC105205844	-4.25053	sphingomyelin phosphodiesterase 1-like
	LOC105208102	-3.8939	lysosomal alpha-mannosidase
	LOC105204098	-3.34529	23 kDa integral membrane protein-like
	LOC105205256	-2.93933	V-type proton ATPase 116 kDa subunit a
	LOC105201820	-2.35861	V-type proton ATPase subunit H-like
	LOC105193113	-2.2412	uncharacterized protein LOC105193113
	LOC105201264	-2.21984	V-type proton ATPase subunit d
*** Glutathione metabolism ***
14 genes involved in pathway:
	LOC105197108	-5.90039	aminopeptidase N*
	LOC105197561	-4.4068	glutathione S-transferase-like
	LOC105192804	-3.25449	5-oxoprolinase
	LOC105200001	-3.13082	glutathione S-transferase-like
	LOC105202739	-3.07376	uncharacterized protein LOC105202739
	LOC105195478	-2.9012	ribonucleoside-diphosphate reductase subunit M2 B-like isoform X2
	LOC105204535	-2.76193	6-phosphogluconate dehydrogenase, decarboxylating
	LOC105199120	-2.69271	ornithine decarboxylase 1-like
	LOC105205263	-2.67922	aminopeptidase N-like isoform X2
	LOC105193541	-2.26882	isocitrate dehydrogenase
	LOC105195447	-2.23811	glutathione S-transferase theta-1-like isoform X2
	LOC105195113	-2.17567	microsomal glutathione S-transferase 1-like
	LOC105207728	-2.1171	glutathione synthetase-like
	LOC105199994	-2.05059	glutathione S-transferase-like
*** Glycolysis / Gluconeogenesis ***
14 genes involved in pathway:
	LOC105192904	-4.82694	retinal dehydrogenase 1*
	LOC105203037	-4.61908	hexokinase type 2-like isoform X4
	LOC105192993	-4.34313	phosphoenolpyruvate carboxykinase
	LOC105198274	-4.12492	fructose-1,6-bisphosphatase 1
	LOC105198376	-4.0604	fructose-bisphosphate aldolase-like isoform X3
	LOC105202325	-3.56167	hexokinase-2-like
	LOC105199419	-3.24636	aldose 1-epimerase isoform X2
	LOC105197432	-3.05156	aldehyde dehydrogenase, mitochondrial
	LOC105204005	-2.58827	ATP-dependent 6-phosphofructokinase isoform X5
	LOC105198927	-2.3811	dihydrolipoyl dehydrogenase, mitochondrial
	LOC105196340	-2.30433	glyceraldehyde-3-phosphate dehydrogenase 2-like
	LOC105203272	-2.28149	pyruvate dehydrogenase E1 component subunit beta, mitochondrial-like isoform X1
	LOC105203990	-2.19634	dihydrolipoyllysine-residue acetyltransferase component of pyruvate dehydrogenase complex, mitochondrial-like
	LOC105197159	-2.14682	dihydrolipoyllysine-residue acetyltransferase component of pyruvate dehydrogenase complex, mitochondrial*
*** Pentose and glucuronate interconversions ***
13 genes involved in pathway:
	LOC105197697	-6.01779	UDP-glucuronosyltransferase 1-9-like
	LOC105198755	-5.88339	UDP-glucuronosyltransferase 2B31-like isoform X2
	LOC105203090	-4.05821	LOW QUALITY PROTEIN: alcohol dehydrogenase
	LOC105202813	-3.95483	UDP-glucuronosyltransferase 1-9-like
	LOC105206233	-3.95128	aldose reductase-like*
	LOC105199864	-3.70244	UDP-glucuronosyltransferase 2B20-like
	LOC105200784	-3.62722	UDP-glucuronosyltransferase 2B7-like
	LOC105203032	-3.53117	1,5-anhydro-D-fructose reductase-like
	LOC105203033	-3.53117	aldose reductase-like
	LOC105195706	-3.47132	lambda-crystallin homolog
	LOC105202712	-3.24734	UTP--glucose-1-phosphate uridylyltransferase isoform X1
	LOC105207604	-3.02832	sorbitol dehydrogenase-like
	LOC105208047	-2.10949	trans-1,2-dihydrobenzene-1,2-diol dehydrogenase-like
*** Fructose and mannose metabolism ***
13 genes involved in pathway:
	LOC105203037	-4.61908	hexokinase type 2-like isoform X4
	LOC105198274	-4.12492	fructose-1,6-bisphosphatase 1
	LOC105198376	-4.0604	fructose-bisphosphate aldolase-like isoform X3
	LOC105203090	-4.05821	LOW QUALITY PROTEIN: alcohol dehydrogenase
	LOC105206233	-3.95128	aldose reductase-like*
	LOC105202325	-3.56167	hexokinase-2-like
	LOC105203032	-3.53117	1,5-anhydro-D-fructose reductase-like
	LOC105203033	-3.53117	aldose reductase-like
	LOC105196310	-3.39895	mitochondrial enolase superfamily member 1-like
	LOC105207604	-3.02832	sorbitol dehydrogenase-like
	LOC105204005	-2.58827	ATP-dependent 6-phosphofructokinase isoform X5
	LOC105196018	-2.3996	mannose-6-phosphate isomerase isoform X1
	LOC105193572	-2.14608	6-phosphofructo-2-kinase/fructose-2,6-bisphosphatase 1 isoform X2
*** Insect hormone biosynthesis ***
13 genes involved in pathway:
	LOC105206645	-inf	uncharacterized protein LOC105206645*
	LOC105193899	-6.62388	uncharacterized LOC105193899
	LOC105193901	-6.62388	uncharacterized LOC105193901
	LOC105201474	-5.85296	probable cytochrome P450 305a1
	LOC105192904	-4.82694	retinal dehydrogenase 1*
	LOC105204040	-3.9216	juvenile hormone epoxide hydrolase 1-like
	LOC105204042	-3.9216	juvenile hormone epoxide hydrolase 2-like
	LOC105204044	-3.9216	juvenile hormone epoxide hydrolase 1-like
	LOC105204118	-3.9216	juvenile hormone epoxide hydrolase 1-like
	LOC105197007	-3.09229	pyridoxal phosphate phosphatase-like*
	LOC105197432	-3.05156	aldehyde dehydrogenase, mitochondrial
	LOC105196981	-2.64768	cytochrome P450 18a1
	LOC105196791	2.27607	cytochrome P450 307a1-like
*** Galactose metabolism ***
13 genes involved in pathway:
	LOC105203037	-4.61908	hexokinase type 2-like isoform X4
	LOC105199428	-4.39901	beta-galactosidase
	LOC105203090	-4.05821	LOW QUALITY PROTEIN: alcohol dehydrogenase
	LOC105206233	-3.95128	aldose reductase-like*
	LOC105202325	-3.56167	hexokinase-2-like
	LOC105203032	-3.53117	1,5-anhydro-D-fructose reductase-like
	LOC105203033	-3.53117	aldose reductase-like
	LOC105202712	-3.24734	UTP--glucose-1-phosphate uridylyltransferase isoform X1
	LOC105199419	-3.24636	aldose 1-epimerase isoform X2
	LOC105204005	-2.58827	ATP-dependent 6-phosphofructokinase isoform X5
	LOC105201183	-2.49403	probable galactose-1-phosphate uridylyltransferase
	LOC105198009	-2.44158	galactokinase-like
	LOC105205673	-2.36028	UDP-glucose 4-epimerase
*** Glyoxylate and dicarboxylate metabolism ***
12 genes involved in pathway:
	LOC105196632	-4.09633	serine hydroxymethyltransferase, cytosolic isoform X2
	LOC105204538	-3.43486	probable citrate synthase 2, mitochondrial
	LOC105197882	-3.38729	malate dehydrogenase, mitochondrial
	LOC105203243	-2.83031	aconitate hydratase, mitochondrial-like
	LOC105204759	-2.69255	retrovirus-related Pol polyprotein from transposon gypsy
	LOC105198770	-2.6461	catalase-like
	LOC105198687	-2.54572	catalase-like
	LOC105193484	-2.45832	acetyl-CoA acetyltransferase, mitochondrial-like
	LOC105198927	-2.3811	dihydrolipoyl dehydrogenase, mitochondrial
	LOC105198621	-2.35362	glutamine synthetase 2 cytoplasmic isoform X3
	LOC105196921	-2.33244	acetyl-CoA acetyltransferase, mitochondrial
	LOC105199309	-2.04844	cytoplasmic aconitate hydratase-like isoform X1
*** Metabolism of xenobiotics by cytochrome P450 ***
12 genes involved in pathway:
	LOC105197697	-6.01779	UDP-glucuronosyltransferase 1-9-like
	LOC105198755	-5.88339	UDP-glucuronosyltransferase 2B31-like isoform X2
	LOC105197561	-4.4068	glutathione S-transferase-like
	LOC105202813	-3.95483	UDP-glucuronosyltransferase 1-9-like
	LOC105199864	-3.70244	UDP-glucuronosyltransferase 2B20-like
	LOC105200784	-3.62722	UDP-glucuronosyltransferase 2B7-like
	LOC105200001	-3.13082	glutathione S-transferase-like
	LOC105202739	-3.07376	uncharacterized protein LOC105202739
	LOC105195447	-2.23811	glutathione S-transferase theta-1-like isoform X2
	LOC105195113	-2.17567	microsomal glutathione S-transferase 1-like
	LOC105208047	-2.10949	trans-1,2-dihydrobenzene-1,2-diol dehydrogenase-like
	LOC105199994	-2.05059	glutathione S-transferase-like
*** Tryptophan metabolism ***
12 genes involved in pathway:
	LOC105192904	-4.82694	retinal dehydrogenase 1*
	LOC105194359	-4.25435	glutaryl-CoA dehydrogenase, mitochondrial
	LOC105192855	-3.85636	kynurenine/alpha-aminoadipate aminotransferase, mitochondrial-like isoform X1
	LOC105197432	-3.05156	aldehyde dehydrogenase, mitochondrial
	LOC105197233	-2.84978	aromatic-L-amino-acid decarboxylase-like
	LOC105198770	-2.6461	catalase-like
	LOC105198687	-2.54572	catalase-like
	LOC105193484	-2.45832	acetyl-CoA acetyltransferase, mitochondrial-like
	LOC105196921	-2.33244	acetyl-CoA acetyltransferase, mitochondrial
	LOC105201374	-2.30327	trifunctional enzyme subunit alpha, mitochondrial
	LOC105199937	-2.28602	kynurenine/alpha-aminoadipate aminotransferase, mitochondrial-like
	LOC105193004	-2.17101	probable enoyl-CoA hydratase, mitochondrial
*** Pyruvate metabolism ***
11 genes involved in pathway:
	LOC105192904	-4.82694	retinal dehydrogenase 1*
	LOC105192993	-4.34313	phosphoenolpyruvate carboxykinase
	LOC105197882	-3.38729	malate dehydrogenase, mitochondrial
	LOC105197432	-3.05156	aldehyde dehydrogenase, mitochondrial
	LOC105204759	-2.69255	retrovirus-related Pol polyprotein from transposon gypsy
	LOC105193484	-2.45832	acetyl-CoA acetyltransferase, mitochondrial-like
	LOC105198927	-2.3811	dihydrolipoyl dehydrogenase, mitochondrial
	LOC105196921	-2.33244	acetyl-CoA acetyltransferase, mitochondrial
	LOC105203272	-2.28149	pyruvate dehydrogenase E1 component subunit beta, mitochondrial-like isoform X1
	LOC105203990	-2.19634	dihydrolipoyllysine-residue acetyltransferase component of pyruvate dehydrogenase complex, mitochondrial-like
	LOC105197159	-2.14682	dihydrolipoyllysine-residue acetyltransferase component of pyruvate dehydrogenase complex, mitochondrial*
*** Arginine and proline metabolism ***
11 genes involved in pathway:
	LOC105192904	-4.82694	retinal dehydrogenase 1*
	LOC105201522	-4.54831	ornithine aminotransferase, mitochondrial-like
	LOC105207681	-4.30077	aspartate aminotransferase, mitochondrial
	LOC105201080	-3.45707	arginase, hepatic isoform X2
	LOC105206005	-3.32523	ornithine aminotransferase, mitochondrial-like*
	LOC105200442	-3.09291	delta-1-pyrroline-5-carboxylate synthase*
	LOC105197432	-3.05156	aldehyde dehydrogenase, mitochondrial
	LOC105201540	-3.0286	probable ornithine aminotransferase, mitochondrial
	LOC105196148	-2.75015	cytosolic non-specific dipeptidase
	LOC105195484	-2.69963	arginine kinase isoform X2
	LOC105199120	-2.69271	ornithine decarboxylase 1-like
*** Lysine degradation ***
11 genes involved in pathway:
	LOC105192904	-4.82694	retinal dehydrogenase 1*
	LOC105205665	-4.82386	histone-lysine N-methyltransferase SETMAR-like
	LOC105194359	-4.25435	glutaryl-CoA dehydrogenase, mitochondrial
	LOC105192855	-3.85636	kynurenine/alpha-aminoadipate aminotransferase, mitochondrial-like isoform X1
	LOC105196134	-3.20898	alpha-aminoadipic semialdehyde synthase, mitochondrial
	LOC105197432	-3.05156	aldehyde dehydrogenase, mitochondrial
	LOC105193484	-2.45832	acetyl-CoA acetyltransferase, mitochondrial-like
	LOC105196921	-2.33244	acetyl-CoA acetyltransferase, mitochondrial
	LOC105201374	-2.30327	trifunctional enzyme subunit alpha, mitochondrial
	LOC105199937	-2.28602	kynurenine/alpha-aminoadipate aminotransferase, mitochondrial-like
	LOC105193004	-2.17101	probable enoyl-CoA hydratase, mitochondrial
*** Pyrimidine metabolism ***
11 genes involved in pathway:
	LOC105199597	-3.06229	purine nucleoside phosphorylase-like
	LOC105197003	-2.9781	CAD protein
	LOC105201971	-2.95517	ectonucleoside triphosphate diphosphohydrolase 5
	LOC105195478	-2.9012	ribonucleoside-diphosphate reductase subunit M2 B-like isoform X2
	LOC105196820	-2.82463	protein 5NUC-like
	LOC105200872	-2.57164	beta-ureidopropionase
	LOC105194541	-2.41018	7-methylguanosine phosphate-specific 5\'-nucleotidase
	LOC105192781	-2.347	deoxyuridine 5\'-triphosphate nucleotidohydrolase
	LOC105201149	-2.33135	cytosolic purine 5\'-nucleotidase isoform X5
	LOC105201038	-2.28104	uridine 5\'-monophosphate synthase-like
	LOC105196448	2.69185	DNA-directed RNA polymerase III subunit RPC3
*** Drug metabolism - cytochrome P450 ***
11 genes involved in pathway:
	LOC105197697	-6.01779	UDP-glucuronosyltransferase 1-9-like
	LOC105198755	-5.88339	UDP-glucuronosyltransferase 2B31-like isoform X2
	LOC105197561	-4.4068	glutathione S-transferase-like
	LOC105202813	-3.95483	UDP-glucuronosyltransferase 1-9-like
	LOC105199864	-3.70244	UDP-glucuronosyltransferase 2B20-like
	LOC105200784	-3.62722	UDP-glucuronosyltransferase 2B7-like
	LOC105200001	-3.13082	glutathione S-transferase-like
	LOC105202739	-3.07376	uncharacterized protein LOC105202739
	LOC105195447	-2.23811	glutathione S-transferase theta-1-like isoform X2
	LOC105195113	-2.17567	microsomal glutathione S-transferase 1-like
	LOC105199994	-2.05059	glutathione S-transferase-like
*** Drug metabolism - other enzymes ***
10 genes involved in pathway:
	LOC105197697	-6.01779	UDP-glucuronosyltransferase 1-9-like
	LOC105198755	-5.88339	UDP-glucuronosyltransferase 2B31-like isoform X2
	LOC105202813	-3.95483	UDP-glucuronosyltransferase 1-9-like
	LOC105199864	-3.70244	UDP-glucuronosyltransferase 2B20-like
	LOC105200784	-3.62722	UDP-glucuronosyltransferase 2B7-like
	LOC105200872	-2.57164	beta-ureidopropionase
	LOC105194140	-2.40862	xanthine dehydrogenase 1-like
	LOC105201038	-2.28104	uridine 5\'-monophosphate synthase-like
	LOC105194920	5.66603	xanthine dehydrogenase 2-like
	LOC105194921	6.95321	xanthine dehydrogenase-like
*** Terpenoid backbone biosynthesis ***
10 genes involved in pathway:
	LOC105197034	-7.36765	farnesyl pyrophosphate synthase-like*
	LOC105203277	-5.853	3-hydroxy-3-methylglutaryl-coenzyme A reductase-like*
	LOC105206867	-5.01843	3-hydroxy-3-methylglutaryl-coenzyme A reductase-like*
	LOC105196872	-4.83524	farnesyl pyrophosphate synthase-like
	LOC105193484	-2.45832	acetyl-CoA acetyltransferase, mitochondrial-like
	LOC105202303	-2.45025	3-hydroxy-3-methylglutaryl-coenzyme A reductase
	LOC105196921	-2.33244	acetyl-CoA acetyltransferase, mitochondrial
	LOC105204795	-2.17377	hydroxymethylglutaryl-CoA synthase 1
	LOC105197349	-2.06108	farnesyl pyrophosphate synthase-like
	LOC105197348	-2.01148	uncharacterized protein LOC105197348*
*** Glycerolipid metabolism ***
10 genes involved in pathway:
	LOC105192904	-4.82694	retinal dehydrogenase 1*
	LOC105203090	-4.05821	LOW QUALITY PROTEIN: alcohol dehydrogenase
	LOC105206233	-3.95128	aldose reductase-like*
	LOC105203032	-3.53117	1,5-anhydro-D-fructose reductase-like
	LOC105203033	-3.53117	aldose reductase-like
	LOC105194711	-3.05756	diacylglycerol O-acyltransferase 1
	LOC105197432	-3.05156	aldehyde dehydrogenase, mitochondrial
	LOC105198598	-2.51498	2-acylglycerol O-acyltransferase 1-like
	LOC105201648	-2.41635	glycerol kinase
	LOC105203645	2.31319	diacylglycerol kinase theta isoform X5
*** Propanoate metabolism ***
9 genes involved in pathway:
	LOC105192778	-4.48076	probable methylmalonate-semialdehyde dehydrogenase
	LOC105201828	-3.58062	probable medium-chain specific acyl-CoA dehydrogenase, mitochondrial
	LOC105193484	-2.45832	acetyl-CoA acetyltransferase, mitochondrial-like
	LOC105201696	-2.40927	4-aminobutyrate aminotransferase, mitochondrial isoform X2
	LOC105198927	-2.3811	dihydrolipoyl dehydrogenase, mitochondrial
	LOC105196921	-2.33244	acetyl-CoA acetyltransferase, mitochondrial
	LOC105201374	-2.30327	trifunctional enzyme subunit alpha, mitochondrial
	LOC105193004	-2.17101	probable enoyl-CoA hydratase, mitochondrial
	LOC105204605	2.32822	acyl-CoA synthetase short-chain family member 3, mitochondrial
*** Starch and sucrose metabolism ***
9 genes involved in pathway:
	LOC105198043	-8.96257	alpha-amylase
	LOC105203037	-4.61908	hexokinase type 2-like isoform X4
	LOC105202325	-3.56167	hexokinase-2-like
	LOC105202712	-3.24734	UTP--glucose-1-phosphate uridylyltransferase isoform X1
	LOC105206087	-2.53708	glycogen
	LOC105203240	-2.49983	trehalase-like
	LOC105195294	-2.28834	glycogen phosphorylase
	LOC105199129	-2.17896	alpha,alpha-trehalose-phosphate synthase
	LOC105202456	-2.13586	1,4-alpha-glucan-branching enzyme
*** Cysteine and methionine metabolism ***
9 genes involved in pathway:
	LOC105207113	-6.79677	homocysteine S-methyltransferase 2-like
	LOC105207681	-4.30077	aspartate aminotransferase, mitochondrial
	LOC105193104	-4.09613	cystathionine gamma-lyase
	LOC105197882	-3.38729	malate dehydrogenase, mitochondrial
	LOC105204797	-2.93996	adenosylhomocysteinase
	LOC105204759	-2.69255	retrovirus-related Pol polyprotein from transposon gypsy
	LOC105200196	-2.15213	cystathionine beta-synthase
	LOC105200516	-2.12616	methylthioribose-1-phosphate isomerase isoform X2
	LOC105207728	-2.1171	glutathione synthetase-like
*** Pentose phosphate pathway ***
9 genes involved in pathway:
	LOC105198274	-4.12492	fructose-1,6-bisphosphatase 1
	LOC105198376	-4.0604	fructose-bisphosphate aldolase-like isoform X3
	LOC105196687	-3.8939	transketolase-like protein 2 isoform X2
	LOC105204535	-2.76193	6-phosphogluconate dehydrogenase, decarboxylating
	LOC105198101	-2.67442	probable transaldolase
	LOC105204005	-2.58827	ATP-dependent 6-phosphofructokinase isoform X5
	LOC105198504	-2.56175	ribokinase-like
	LOC105201904	-2.20505	ribose-phosphate pyrophosphokinase 2
	LOC105193399	-2.14079	ribose-phosphate pyrophosphokinase 1-like isoform X2
*** Glycerophospholipid metabolism ***
9 genes involved in pathway:
	LOC105194117	-3.9983	glycerol-3-phosphate dehydrogenase
	LOC105205780	-3.36665	alanine--glyoxylate aminotransferase 2-like
	LOC105194573	-2.59016	ethanolamine-phosphate cytidylyltransferase isoform X2
	LOC105199501	-2.33031	lysophospholipid acyltransferase 7
	LOC105195638	-2.1446	choline-phosphate cytidylyltransferase A-like isoform X2
	LOC105197545	2.24586	choline O-acetyltransferase-like
	LOC105203645	2.31319	diacylglycerol kinase theta isoform X5
	LOC105208206	2.70934	1-acylglycerophosphocholine O-acyltransferase 1 isoform X3
	LOC105205146	inf	phospholipase B1, membrane-associated-like*
*** beta-Alanine metabolism ***
9 genes involved in pathway:
	LOC105192904	-4.82694	retinal dehydrogenase 1*
	LOC105192778	-4.48076	probable methylmalonate-semialdehyde dehydrogenase
	LOC105201828	-3.58062	probable medium-chain specific acyl-CoA dehydrogenase, mitochondrial
	LOC105197432	-3.05156	aldehyde dehydrogenase, mitochondrial
	LOC105196148	-2.75015	cytosolic non-specific dipeptidase
	LOC105200872	-2.57164	beta-ureidopropionase
	LOC105201696	-2.40927	4-aminobutyrate aminotransferase, mitochondrial isoform X2
	LOC105201374	-2.30327	trifunctional enzyme subunit alpha, mitochondrial
	LOC105193004	-2.17101	probable enoyl-CoA hydratase, mitochondrial
*** Retinol metabolism ***
8 genes involved in pathway:
	LOC105197697	-6.01779	UDP-glucuronosyltransferase 1-9-like
	LOC105198755	-5.88339	UDP-glucuronosyltransferase 2B31-like isoform X2
	LOC105202813	-3.95483	UDP-glucuronosyltransferase 1-9-like
	LOC105199864	-3.70244	UDP-glucuronosyltransferase 2B20-like
	LOC105200784	-3.62722	UDP-glucuronosyltransferase 2B7-like
	LOC105200887	-3.61966	dehydrogenase/reductase SDR family member 4
	LOC105194711	-3.05756	diacylglycerol O-acyltransferase 1
	LOC105196948	-2.49037	short-chain dehydrogenase/reductase family 16C member 6
*** 2-Oxocarboxylic acid metabolism ***
8 genes involved in pathway:
	LOC105207681	-4.30077	aspartate aminotransferase, mitochondrial
	LOC105192855	-3.85636	kynurenine/alpha-aminoadipate aminotransferase, mitochondrial-like isoform X1
	LOC105204538	-3.43486	probable citrate synthase 2, mitochondrial
	LOC105203243	-2.83031	aconitate hydratase, mitochondrial-like
	LOC105207857	-2.3331	aminoacylase-1
	LOC105199937	-2.28602	kynurenine/alpha-aminoadipate aminotransferase, mitochondrial-like
	LOC105193541	-2.26882	isocitrate dehydrogenase
	LOC105199309	-2.04844	cytoplasmic aconitate hydratase-like isoform X1
*** Alanine, aspartate and glutamate metabolism ***
8 genes involved in pathway:
	LOC105200884	-4.30287	succinate-semialdehyde dehydrogenase, mitochondrial
	LOC105207681	-4.30077	aspartate aminotransferase, mitochondrial
	LOC105195583	-3.55881	amidophosphoribosyltransferase-like
	LOC105197003	-2.9781	CAD protein
	LOC105203251	-2.83558	adenylosuccinate lyase
	LOC105201696	-2.40927	4-aminobutyrate aminotransferase, mitochondrial isoform X2
	LOC105198621	-2.35362	glutamine synthetase 2 cytoplasmic isoform X3
	LOC105196342	-2.23908	adenylosuccinate synthetase
*** Butanoate metabolism ***
8 genes involved in pathway:
	LOC105200884	-4.30287	succinate-semialdehyde dehydrogenase, mitochondrial
	LOC105193484	-2.45832	acetyl-CoA acetyltransferase, mitochondrial-like
	LOC105201696	-2.40927	4-aminobutyrate aminotransferase, mitochondrial isoform X2
	LOC105197413	-2.35815	succinyl-CoA:3-ketoacid coenzyme A transferase 1, mitochondrial
	LOC105196921	-2.33244	acetyl-CoA acetyltransferase, mitochondrial
	LOC105201374	-2.30327	trifunctional enzyme subunit alpha, mitochondrial
	LOC105204795	-2.17377	hydroxymethylglutaryl-CoA synthase 1
	LOC105193004	-2.17101	probable enoyl-CoA hydratase, mitochondrial
*** Ascorbate and aldarate metabolism ***
8 genes involved in pathway:
	LOC105197697	-6.01779	UDP-glucuronosyltransferase 1-9-like
	LOC105198755	-5.88339	UDP-glucuronosyltransferase 2B31-like isoform X2
	LOC105192904	-4.82694	retinal dehydrogenase 1*
	LOC105202813	-3.95483	UDP-glucuronosyltransferase 1-9-like
	LOC105199864	-3.70244	UDP-glucuronosyltransferase 2B20-like
	LOC105200784	-3.62722	UDP-glucuronosyltransferase 2B7-like
	LOC105197432	-3.05156	aldehyde dehydrogenase, mitochondrial
	LOC105195194	-2.51854	inositol oxygenase
*** ABC transporters ***
8 genes involved in pathway:
	LOC105201723	-4.19315	multidrug resistance-associated protein 4-like
	LOC105201737	-4.19315	multidrug resistance-associated protein 4-like
	LOC105193800	-2.97109	multidrug resistance-associated protein 4-like*
	LOC105198748	-2.5248	ATP-binding cassette sub-family D member 2-like
	LOC105207899	-2.34729	ATP-binding cassette sub-family D member 3
	LOC105205168	-2.26509	ATP-binding cassette sub-family D member 1-like*
	LOC105195263	-2.10852	multidrug resistance protein homolog 49
	LOC105199059	-2.07172	probable multidrug resistance-associated protein lethal(2)03659
*** Biosynthesis of unsaturated fatty acids ***
7 genes involved in pathway:
	LOC105201635	-4.10998	peroxisomal acyl-coenzyme A oxidase 3-like
	LOC105205394	-4.09703	peroxisomal acyl-coenzyme A oxidase 3-like*
	LOC105206987	-3.98902	peroxisomal acyl-coenzyme A oxidase 3-like*
	LOC105200010	-3.52936	acyl-CoA Delta(11) desaturase
	LOC105200042	-3.09732	acyl-CoA Delta(11) desaturase-like
	LOC105200006	-2.97705	acyl-CoA Delta(11) desaturase
	LOC105201374	-2.30327	trifunctional enzyme subunit alpha, mitochondrial
*** Longevity regulating pathway - multiple species ***
7 genes involved in pathway:
	LOC105197886	-8.07583	protein lethal(2)essential for life-like
	LOC105205457	-4.14645	dentin sialophosphoprotein-like
	LOC105198770	-2.6461	catalase-like
	LOC105198687	-2.54572	catalase-like
	LOC105202708	-2.32684	eukaryotic translation initiation factor 4E-binding protein 1
	LOC105199587	-2.07541	superoxide dismutase
	LOC105208160	3.30356	adenylate cyclase type 8 isoform X2
*** Glycine, serine and threonine metabolism ***
7 genes involved in pathway:
	LOC105193482	-4.72359	glycine N-methyltransferase
	LOC105196632	-4.09633	serine hydroxymethyltransferase, cytosolic isoform X2
	LOC105193104	-4.09613	cystathionine gamma-lyase
	LOC105194945	-4.08025	glucose dehydrogenase
	LOC105198927	-2.3811	dihydrolipoyl dehydrogenase, mitochondrial
	LOC105204877	-2.18569	phosphoserine phosphatase isoform X2
	LOC105200196	-2.15213	cystathionine beta-synthase
*** mTOR signaling pathway ***
7 genes involved in pathway:
	LOC105201525	-3.0286	TBC1 domain family member 7
	LOC105203019	-2.82893	V-type proton ATPase subunit B
	LOC105198578	-2.72308	V-type proton ATPase catalytic subunit A
	LOC105194985	-2.71195	V-type proton ATPase subunit E
	LOC105201820	-2.35861	V-type proton ATPase subunit H-like
	LOC105204453	-2.0355	V-type proton ATPase subunit C-like
	LOC105193557	2.71666	protein Wnt-5b-like
*** ECM-receptor interaction ***
7 genes involved in pathway:
	LOC105202390	-6.72244	synaptic vesicle glycoprotein 2C-like
	LOC105194589	-5.71021	synaptic vesicle glycoprotein 2B-like
	LOC105207823	-5.054	integrin beta-PS-like*
	LOC105205019	-2.8437	integrin beta-PS-like isoform X2
	LOC105194261	-2.82646	synaptic vesicle glycoprotein 2B
	LOC105207562	2.27194	agrin-like*
	LOC105208111	4.24787	collagen alpha-1(I) chain-like
*** Porphyrin and chlorophyll metabolism ***
6 genes involved in pathway:
	LOC105197697	-6.01779	UDP-glucuronosyltransferase 1-9-like
	LOC105198755	-5.88339	UDP-glucuronosyltransferase 2B31-like isoform X2
	LOC105202813	-3.95483	UDP-glucuronosyltransferase 1-9-like
	LOC105199864	-3.70244	UDP-glucuronosyltransferase 2B20-like
	LOC105200784	-3.62722	UDP-glucuronosyltransferase 2B7-like
	LOC105203453	-2.12493	flavin reductase (NADPH)-like
*** Hippo signaling pathway - fly ***
6 genes involved in pathway:
	LOC105200773	-3.16688	serine/threonine-protein phosphatase 2A 65 kDa regulatory subunit A alpha isoform
	LOC105207553	2.14681	protein dachsous
	LOC105207554	2.14681	protein dachsous-like
	LOC105202203	2.45261	hemicentin-2-like*
	LOC105205861	2.48565	neural cell adhesion molecule 1
	LOC105205816	2.58896	actin, muscle
*** Neuroactive ligand-receptor interaction ***
6 genes involved in pathway:
	LOC105197902	-3.39514	calcitonin receptor-like
	LOC105197884	-2.65574	metabotropic glutamate receptor 7-like
	LOC105205389	-2.23341	gonadotropin-releasing hormone II receptor isoform X2
	LOC105194445	2.12124	gamma-aminobutyric acid receptor subunit beta isoform X1
	LOC105201093	2.63037	glutamate
	LOC105206526	2.74392	dopamine receptor 1
*** Sphingolipid metabolism ***
5 genes involved in pathway:
	LOC105194828	-6.02204	glucosylceramidase-like
	LOC105202760	-4.92058	ceramide synthase 6-like
	LOC105199428	-4.39901	beta-galactosidase
	LOC105205844	-4.25053	sphingomyelin phosphodiesterase 1-like
	LOC105203027	-2.03628	sphingosine-1-phosphate lyase
*** Fatty acid elongation ***
5 genes involved in pathway:
	LOC105203767	-4.42648	3-ketoacyl-CoA thiolase, mitochondrial
	LOC105196750	-3.05919	probable trans-2-enoyl-CoA reductase, mitochondrial
	LOC105201374	-2.30327	trifunctional enzyme subunit alpha, mitochondrial
	LOC105193004	-2.17101	probable enoyl-CoA hydratase, mitochondrial
	LOC105206059	2.10854	elongation of very long chain fatty acids protein 4-like*
*** Protein export ***
5 genes involved in pathway:
	LOC105207861	-2.76737	protein transport protein Sec61 subunit alpha isoform 2
	LOC105197298	-2.45044	protein transport protein Sec61 subunit gamma
	LOC105195581	-2.26923	protein transport protein Sec61 subunit beta
	LOC105196184	-2.2404	signal peptidase complex subunit 1
	LOC105198213	-2.0171	signal peptidase complex subunit 3
*** Inositol phosphate metabolism ***
5 genes involved in pathway:
	LOC105192778	-4.48076	probable methylmalonate-semialdehyde dehydrogenase
	LOC105195194	-2.51854	inositol oxygenase
	LOC105192997	-2.11335	uncharacterized protein LOC105192997
	LOC105201287	-2.00688	inositol-3-phosphate synthase 1-A-like
	LOC105194827	4.36062	1-phosphatidylinositol 4,5-bisphosphate phosphodiesterase epsilon-1-like
*** Sulfur metabolism ***
5 genes involved in pathway:
	LOC105198582	-2.96809	persulfide dioxygenase ETHE1, mitochondrial
	LOC105199197	-2.86615	cytochrome c
	LOC105201283	-2.00688	bifunctional 3'-phosphoadenosine 5'-phosphosulfate synthase-like
	LOC105195847	2.63437	uncharacterized protein LOC105195847
	LOC105201099	2.80221	bifunctional 3'-phosphoadenosine 5'-phosphosulfate synthase-like
*** One carbon pool by folate ***
5 genes involved in pathway:
	LOC105196632	-4.09633	serine hydroxymethyltransferase, cytosolic isoform X2
	LOC105195662	-2.91998	C-1-tetrahydrofolate synthase, cytoplasmic isoform X2
	LOC105195432	-2.2344	trifunctional purine biosynthetic protein adenosine-3
	LOC105195618	-2.092	bifunctional purine biosynthesis protein PURH
	LOC105206141	-2.0468	cytosolic 10-formyltetrahydrofolate dehydrogenase
*** Synthesis and degradation of ketone bodies ***
4 genes involved in pathway:
	LOC105193484	-2.45832	acetyl-CoA acetyltransferase, mitochondrial-like
	LOC105197413	-2.35815	succinyl-CoA:3-ketoacid coenzyme A transferase 1, mitochondrial
	LOC105196921	-2.33244	acetyl-CoA acetyltransferase, mitochondrial
	LOC105204795	-2.17377	hydroxymethylglutaryl-CoA synthase 1
*** Apoptosis - fly ***
4 genes involved in pathway:
	LOC105193867	-6.5615	caspase-1-like isoform X2
	LOC105199197	-2.86615	cytochrome c
	LOC105194137	-2.06207	broad-complex core protein isoforms 1/2/3/4/5-like*
	LOC105206711	2.86792	mushroom body large-type Kenyon cell-specific protein 1
*** Thiamine metabolism ***
4 genes involved in pathway:
	LOC105195283	-7.94007	alkaline phosphatase 4-like isoform X1
	LOC105205257	-2.93933	thiamin pyrophosphokinase 1
	LOC105200550	-2.82217	adenylate kinase
	LOC105196773	-2.67156	alkaline phosphatase
*** Histidine metabolism ***
4 genes involved in pathway:
	LOC105192904	-4.82694	retinal dehydrogenase 1*
	LOC105197432	-3.05156	aldehyde dehydrogenase, mitochondrial
	LOC105197233	-2.84978	aromatic-L-amino-acid decarboxylase-like
	LOC105196148	-2.75015	cytosolic non-specific dipeptidase
*** Arginine biosynthesis ***
4 genes involved in pathway:
	LOC105207681	-4.30077	aspartate aminotransferase, mitochondrial
	LOC105201080	-3.45707	arginase, hepatic isoform X2
	LOC105198621	-2.35362	glutamine synthetase 2 cytoplasmic isoform X3
	LOC105207857	-2.3331	aminoacylase-1
*** Arachidonic acid metabolism ***
4 genes involved in pathway:
	LOC105197561	-4.4068	glutathione S-transferase-like
	LOC105200001	-3.13082	glutathione S-transferase-like
	LOC105199994	-2.05059	glutathione S-transferase-like
	LOC105205146	inf	phospholipase B1, membrane-associated-like*
*** Folate biosynthesis ***
4 genes involved in pathway:
	LOC105195283	-7.94007	alkaline phosphatase 4-like isoform X1
	LOC105204636	-5.5303	GTP cyclohydrolase 1
	LOC105196773	-2.67156	alkaline phosphatase
	LOC105201631	-2.58359	folylpolyglutamate synthase, mitochondrial-like
*** alpha-Linolenic acid metabolism ***
4 genes involved in pathway:
	LOC105201635	-4.10998	peroxisomal acyl-coenzyme A oxidase 3-like
	LOC105205394	-4.09703	peroxisomal acyl-coenzyme A oxidase 3-like*
	LOC105206987	-3.98902	peroxisomal acyl-coenzyme A oxidase 3-like*
	LOC105205146	inf	phospholipase B1, membrane-associated-like*
*** FoxO signaling pathway ***
4 genes involved in pathway:
	LOC105192993	-4.34313	phosphoenolpyruvate carboxykinase
	LOC105205457	-4.14645	dentin sialophosphoprotein-like
	LOC105198770	-2.6461	catalase-like
	LOC105198687	-2.54572	catalase-like
*** Nicotinate and nicotinamide metabolism ***
4 genes involved in pathway:
	LOC105199597	-3.06229	purine nucleoside phosphorylase-like
	LOC105196820	-2.82463	protein 5NUC-like
	LOC105194541	-2.41018	7-methylguanosine phosphate-specific 5\'-nucleotidase
	LOC105201149	-2.33135	cytosolic purine 5\'-nucleotidase isoform X5
*** Other glycan degradation ***
4 genes involved in pathway:
	LOC105194828	-6.02204	glucosylceramidase-like
	LOC105204372	-5.86365	chitooligosaccharidolytic beta-N-acetylglucosaminidase
	LOC105199428	-4.39901	beta-galactosidase
	LOC105208102	-3.8939	lysosomal alpha-mannosidase
*** Phenylalanine metabolism ***
4 genes involved in pathway:
	LOC105207681	-4.30077	aspartate aminotransferase, mitochondrial
	LOC105208034	-3.30353	protein henna isoform X2
	LOC105197233	-2.84978	aromatic-L-amino-acid decarboxylase-like
	LOC105204338	-2.84277	4-coumarate--CoA ligase 1-like
*** Ribosome biogenesis in eukaryotes ***
3 genes involved in pathway:
	LOC105207605	-3.02832	serine/threonine-protein kinase RIO2
	LOC105204632	-2.13756	rRNA 2\'-O-methyltransferase fibrillarin
	LOC105201665	-2.11509	eukaryotic translation initiation factor 6
*** Selenocompound metabolism ***
3 genes involved in pathway:
	LOC105193104	-4.09613	cystathionine gamma-lyase
	LOC105201283	-2.00688	bifunctional 3'-phosphoadenosine 5'-phosphosulfate synthase-like
	LOC105201099	2.80221	bifunctional 3'-phosphoadenosine 5'-phosphosulfate synthase-like
*** Toll and Imd signaling pathway ***
3 genes involved in pathway:
	LOC105207756	-5.64524	uncharacterized protein LOC105207756 isoform X2
	LOC105194757	-2.90015	beta-1,3-glucan-binding protein-like
	LOC105200397	-2.18509	beta-1,3-glucan-binding protein-like
*** Glycosaminoglycan degradation ***
3 genes involved in pathway:
	LOC105204372	-5.86365	chitooligosaccharidolytic beta-N-acetylglucosaminidase
	LOC105199428	-4.39901	beta-galactosidase
	LOC105196779	2.34331	hyaluronidase-like
*** Tyrosine metabolism ***
3 genes involved in pathway:
	LOC105207681	-4.30077	aspartate aminotransferase, mitochondrial
	LOC105197233	-2.84978	aromatic-L-amino-acid decarboxylase-like
	LOC105194683	-2.63432	fumarylacetoacetase
*** RNA degradation ***
3 genes involved in pathway:
	LOC105200658	-2.97996	60 kDa heat shock protein, mitochondrial-like
	LOC105204005	-2.58827	ATP-dependent 6-phosphofructokinase isoform X5
	LOC105196470	-2.35607	CCR4-NOT transcription complex subunit 7
*** Endocytosis ***
3 genes involved in pathway:
	LOC105205943	-2.0291	actin-related protein 2/3 complex subunit 1A-like*
	LOC105196299	2.01242	fibroblast growth factor receptor homolog 1-like isoform X4
	LOC105194358	3.66142	caveolin-3-like isoform X2
*** RNA transport ***
3 genes involved in pathway:
	LOC105202708	-2.32684	eukaryotic translation initiation factor 4E-binding protein 1
	LOC105207558	2.03179	elongation factor 1-alpha
	LOC105202936	2.28625	ribonuclease Z, mitochondrial
*** Caffeine metabolism ***
3 genes involved in pathway:
	LOC105194140	-2.40862	xanthine dehydrogenase 1-like
	LOC105194920	5.66603	xanthine dehydrogenase 2-like
	LOC105194921	6.95321	xanthine dehydrogenase-like
*** Lysine biosynthesis ***
2 genes involved in pathway:
	LOC105192855	-3.85636	kynurenine/alpha-aminoadipate aminotransferase, mitochondrial-like isoform X1
	LOC105199937	-2.28602	kynurenine/alpha-aminoadipate aminotransferase, mitochondrial-like
*** Apoptosis - multiple species ***
2 genes involved in pathway:
	LOC105193867	-6.5615	caspase-1-like isoform X2
	LOC105199197	-2.86615	cytochrome c
*** Ubiquinone and other terpenoid-quinone biosynthesis ***
2 genes involved in pathway:
	LOC105204414	-6.63634	hexaprenyldihydroxybenzoate methyltransferase, mitochondrial-like*
	LOC105204338	-2.84277	4-coumarate--CoA ligase 1-like
*** Phototransduction - fly ***
2 genes involved in pathway:
	LOC105205228	2.01462	guanine nucleotide-binding protein subunit gamma-e
	LOC105205816	2.58896	actin, muscle
*** Nitrogen metabolism ***
2 genes involved in pathway:
	LOC105197523	-2.85044	putative carbonic anhydrase 3 isoform X1
	LOC105198621	-2.35362	glutamine synthetase 2 cytoplasmic isoform X3
*** Ether lipid metabolism ***
2 genes involved in pathway:
	LOC105208206	2.70934	1-acylglycerophosphocholine O-acyltransferase 1 isoform X3
	LOC105205146	inf	phospholipase B1, membrane-associated-like*
*** TGF-beta signaling pathway ***
2 genes involved in pathway:
	LOC105200773	-3.16688	serine/threonine-protein phosphatase 2A 65 kDa regulatory subunit A alpha isoform
	LOC105196778	2.34331	neuroblastoma suppressor of tumorigenicity 1-like
*** Riboflavin metabolism ***
2 genes involved in pathway:
	LOC105200678	-2.87783	riboflavin kinase
	LOC105203453	-2.12493	flavin reductase (NADPH)-like
*** AGE-RAGE signaling pathway in diabetic complications ***
2 genes involved in pathway:
	LOC105196400	3.61559	spidroin-2
	LOC105194827	4.36062	1-phosphatidylinositol 4,5-bisphosphate phosphodiesterase epsilon-1-like
*** Glycosphingolipid biosynthesis - globo and isoglobo series ***
2 genes involved in pathway:
	LOC105204372	-5.86365	chitooligosaccharidolytic beta-N-acetylglucosaminidase
	LOC105196183	-2.6	lactosylceramide 4-alpha-galactosyltransferase-like isoform X2
*** Hippo signaling pathway -multiple species ***
2 genes involved in pathway:
	LOC105207553	-2.14681	protein dachsous
	LOC105207554	-2.14681	protein dachsous-like
*** Phenylalanine, tyrosine and tryptophan biosynthesis ***
2 genes involved in pathway:
	LOC105207681	-4.30077	aspartate aminotransferase, mitochondrial
	LOC105208034	-3.30353	protein henna isoform X2
*** Phosphatidylinositol signaling system ***
2 genes involved in pathway:
	LOC105203645	2.31319	diacylglycerol kinase theta isoform X5
	LOC105194827	4.36062	1-phosphatidylinositol 4,5-bisphosphate phosphodiesterase epsilon-1-like
*** Circadian rhythm - fly ***
2 genes involved in pathway:
	LOC105208035	2.0147	circadian locomoter output cycles protein kaput
	LOC105204533	5.29179	period circadian protein isoform X1
*** Glycosphingolipid biosynthesis - ganglio series ***
2 genes involved in pathway:
	LOC105204372	-5.86365	chitooligosaccharidolytic beta-N-acetylglucosaminidase
	LOC105199428	-4.39901	beta-galactosidase
*** RNA polymerase ***
1 genes involved in pathway:
	LOC105196448	2.69185	DNA-directed RNA polymerase III subunit RPC3
*** Glycosphingolipid biosynthesis - lacto and neolacto series ***
1 genes involved in pathway:
	LOC105196183	-2.6	lactosylceramide 4-alpha-galactosyltransferase-like isoform X2
*** Wnt signaling pathway ***
1 genes involved in pathway:
	LOC105193557	2.71666	protein Wnt-5b-like
*** Ribosome ***
1 genes involved in pathway:
	LOC105193702	-2.27788	40S ribosomal protein S19a-like
*** Dorso-ventral axis formation ***
1 genes involved in pathway:
	LOC105194137	-2.06207	broad-complex core protein isoforms 1/2/3/4/5-like*
*** DNA replication ***
1 genes involved in pathway:
	LOC105203179	-2.14231	DNA replication licensing factor Mcm3
*** Steroid biosynthesis ***
1 genes involved in pathway:
	LOC105197438	-2.11865	sterol O-acyltransferase 1-like
*** Non-homologous end-joining ***
1 genes involved in pathway:
	LOC105205734	-2.50602	DNA repair protein RAD50
*** Pantothenate and CoA biosynthesis ***
1 genes involved in pathway:
	LOC105200872	-2.57164	beta-ureidopropionase
*** mRNA surveillance pathway ***
1 genes involved in pathway:
	LOC105200773	-3.16688	serine/threonine-protein phosphatase 2A 65 kDa regulatory subunit A alpha isoform
*** Glycosaminoglycan biosynthesis - chondroitin sulfate / dermatan sulfate ***
1 genes involved in pathway:
	LOC105199422	-3.05532	chondroitin sulfate synthase 1-like
*** Homologous recombination ***
1 genes involved in pathway:
	LOC105205734	-2.50602	DNA repair protein RAD50
*** Spliceosome ***
1 genes involved in pathway:
	LOC105202209	3.87479	U4/U6 small nuclear ribonucleoprotein Prp31
*** Vitamin B6 metabolism ***
1 genes involved in pathway:
	LOC105202654	-3.73463	pyridoxal kinase isoform X2
