# Supplementary material for: Differential Gene Expression in Red Imported Fire Ant (Solenopsis invicta) (Hymenoptera: Formicidae) Larval and Pupal Stages
Source: Insects. 2018 Dec 5;9(4):185. doi: 10.3390/insects9040185 (PMC6315859; doi:10.3390/insects9040185)
Supplement: Supplementary file 1 [file insects-09-00185-s001.zip › TableS2CategoriesR2.xlsx]

## Sheet: Nutrient Storage
Table S2. Differentially expressed transcripts likely to be associated with nutrient storage. Larvae and pupae values are measured in averaged FPKM. q is corrected for multiple comparisons. Negative numbers, shaded in blue fading to yellow, represent upregulation in larvae; positive numbers, shaded red, represent upregulation in pupae.
gene ID	Annotation (predicted)	Larvae	Pupae	Binary log (fold change)	p	q
LOC105192919	hexamerin-like	4700.55	73.65	-6	5e-05	0.00275
LOC105194824	facilitated trehalose transporter Tret1-like	26.22	0.62	-5.41	0.00015	0.00696
LOC105197057	facilitated trehalose transporter Tret1	32.72	1.42	-4.53	5e-05	0.00275
LOC105196790	facilitated trehalose transporter Tret1-2 homolog isoform X1	10.88	1.01	-3.43	0.00165	0.0489
LOC105201447	facilitated trehalose transporter Tret1-like	20.31	2.02	-3.33	5e-05	0.00275
LOC105207449	facilitated trehalose transporter Tret1-like	17.71	3.51	-2.34	0.0003	0.0123
LOC105199129	alpha,alpha-trehalose-phosphate synthase	81.19	17.83	-2.19	5e-05	0.00275
LOC105197048	facilitated trehalose transporter Tret1-2 homolog	8.7	2.32	-1.91	0.00095	0.031
LOC105207888	facilitated trehalose transporter Tret1	2.99	14.12	2.24	0.00015	0.00696
Highly expressed transcripts associated with nutrient storage in all samples. Larvae and pupae values are measured in FPKM. q is corrected for multiple comparisons. Differential expression levels do not meet the criteria for statistical significance (no shading).
LOC105192898	arylphorin subunit alpha-like	7589.74	1408.07	-2.43	0.0236	0.368385
LOC105204474	hexamerin-like	26788.9	5431.81	-2.3	0.11865	0.843285
LOC105192897	arylphorin subunit beta-like	1955.34	2194.11	0.17	0.63525	0.945267

## Sheet: Xenobiotic Detoxification
Table S2. Differentially expressed transcripts likely to be associated with xenobiotic detoxification. Larvae and pupae values are measured in averaged FPKM. q is corrected for multiple comparisons. Negative numbers, shaded in blue fading to yellow, represent upregulation in larvae; positive numbers, shaded orange to red, represent upregulation in pupae.
gene ID	Annotation (predicted)	Larvae	Pupae	Binary log (fold change)	p	q
LOC105193892	cytochrome P450 4C1-like	120.36	0.44	-8.09564	5e-05	0.00275
LOC105194114	peroxiredoxin-6-like	6409.45	25.48	-7.97469	5e-05	0.00275
LOC105202852	esterase E4-like	426.87	2.08	-7.68107	5e-05	0.00275
LOC105193888	cytochrome P450 4C1-like	216.42	1.08	-7.64666	0.00015	0.00696
LOC105197405	cytochrome P450 6k1-like	106.41	0.57	-7.54446	5e-05	0.00275
LOC105197901	esterase E4-like	412.25	2.53	-7.34824	5e-05	0.00275
LOC105202171	probable phospholipid hydroperoxide glutathione peroxidase isoform X2	2381.58	15.51	-7.26258	5e-05	0.00275
LOC105206532	cytochrome P450 4C1-like, partial	48.64	0.38	-7	0.00075	0.0256
LOC105204441	venom carboxylesterase-6-like	222.87	3.34	-6.06021	5e-05	0.00275
LOC105205187	cytochrome P450 9e2-like	58.49	0.91	-6.00618	5e-05	0.00275
LOC105206582	cytochrome P450 4C1-like, partial	75.61	1.38	-5.77584	5e-05	0.00275
LOC105198150	cytochrome P450 4C1-like, partial	321.82	7.1	-5.50229	5e-05	0.00275
LOC105206314	cytochrome P450 6k1-like, partial	52.94	1.33	-5.31486	0.0001	0.00496
LOC105207075	cytochrome P450 4c3-like	37.59	0.97	-5.27622	5e-05	0.00275
LOC105202345	ABC transporter F family member 4-like	412.47	10.86	-5.24719	5e-05	0.00275
LOC105208246	cytochrome P450 4c3-like	48.49	1.42	-5.09372	5e-05	0.00275
LOC105199237	cytochrome P450 6k1-like	235.53	9.05	-4.70185	5e-05	0.00275
LOC105193720	cytochrome P450 4g15-like	102.63	4.02	-4.67411	5e-05	0.00275
LOC105206715	cytochrome P450 6k1-like, partial	67.42	2.7	-4.64215	0.00085	0.0284
LOC105194860	venom carboxylesterase-6-like	58.34	2.5	-4.54449	5e-05	0.00275
LOC105206201	cytochrome P450 4C1-like, partial	91.3	4.13	-4.4664	0.0008	0.0269
LOC105193924	cytochrome P450 4C1-like	25.43	1.19	-4.4175	0.00015	0.00696
LOC105197561	glutathione S-transferase-like	1224.92	57.77	-4.40622	5e-05	0.00275
LOC105193328	cytochrome P450 4C1-like, partial	373.54	17.73	-4.397	5e-05	0.00275
LOC105194845	cytochrome P450 4c21-like	8.22	0.45	-4.19114	0.0009	0.0297
LOC105196666	esterase FE4-like	6.58	0.39	-4.07654	0.00125	0.0389
LOC105201927	cytochrome P450 9e2-like	29.66	1.88	-3.97971	0.00075	0.0256
LOC105197700	esterase E4-like	57.71	3.7	-3.96322	5e-05	0.00275
LOC105193925	cytochrome P450 4C1-like	137.78	8.86	-3.95892	5e-05	0.00275
LOC105198095	probable cytochrome P450 6a17	5.39	0.36	-3.90422	0.00125	0.0389
LOC105192831	cytochrome P450 9e2-like	17.57	1.25	-3.81311	5e-05	0.00275
LOC105205213	cytochrome P450 9e2-like	37.38	2.69	-3.79659	5e-05	0.00275
LOC105199901	cytochrome P450 4C1-like, partial	33.45	2.53	-3.7248	5e-05	0.00275
LOC105195645	probable cytochrome P450 6a14	212.02	18.53	-3.51627	5e-05	0.00275
LOC105194506	cytochrome P450 4C1-like	365.73	32.3	-3.50117	5e-05	0.00275
LOC105194048	NADPH--cytochrome P450 reductase-like isoform X3	140.27	12.77	-3.45738	5e-05	0.00275
LOC105205214	cytochrome P450 9e2-like	11.33	1.06	-3.41801	5e-05	0.00275
LOC105206318	probable cytochrome P450 9h1	224.08	22.1	-3.3419	5e-05	0.00275
LOC105192830	cytochrome P450 9e2-like	74.9	7.47	-3.32579	5e-05	0.00275
LOC105201495	cytochrome P450 4C1-like	97.11	9.91	-3.29266	5e-05	0.00275
LOC105204192	cytochrome P450 4C1-like	66.9	6.86	-3.28573	0.00025	0.0105
LOC105200599	cytochrome P450 9e2-like	21.87	2.48	-3.14054	0.001	0.0324
LOC105200001	glutathione S-transferase-like	27.86	3.22	-3.11306	0.00015	0.00696
LOC105206672	cytochrome P450 4C1-like, partial	250.43	30.14	-3.05466	5e-05	0.00275
LOC105206882	cytochrome P450 6k1-like, partial	27.99	3.52	-2.99126	0.0001	0.00496
LOC105204762	cytochrome P450 6k1-like	23.88	3.09	-2.95012	0.00015	0.00696
LOC105196017	cytochrome P450 9e2-like	52.83	7.81	-2.75796	5e-05	0.00275
LOC105193893	cytochrome P450 4C1-like	45.46	6.82	-2.73675	5e-05	0.00275
LOC105194856	cytochrome P450 9e2-like	20.19	3.12	-2.69402	0.0001	0.00496
LOC105201440	peroxiredoxin 1	350.47	63.11	-2.47335	5e-05	0.00275
LOC105202927	probable cytochrome P450 303a1	120.14	22.84	-2.39508	5e-05	0.00275
LOC105206373	cytochrome P450 6k1-like	228.32	44.07	-2.37319	5e-05	0.00275
LOC105204958	cytochrome P450 4C1-like	87	16.88	-2.3657	0.0001	0.00496
LOC105196981	cytochrome P450 18a1	21.98	4.31	-2.35043	5e-05	0.00275
LOC105195113	microsomal glutathione S-transferase 1-like	634.76	125.3	-2.34082	5e-05	0.00275
LOC105198805	peroxiredoxin	70.94	15.79	-2.16759	5e-05	0.00275
LOC105199994	glutathione S-transferase-like	695.1	167.55	-2.05263	5e-05	0.00275
LOC105200703	cytochrome P450 4c3-like	89.87	21.69	-2.05081	0.0006	0.0214
LOC105202462	ABC transporter F family member 4-like	16.7	5.2	-1.68326	0.00015	0.00696
LOC105205211	cytochrome P450 9e2-like	21.67	8.14	-1.4126	0.0006	0.0214
LOC105196374	liver carboxylesterase 2-like	28.74	10.84	-1.4067	0.0002	0.00884
LOC105196791	cytochrome P450 307a1-like	0.66	3.19	2.27302	0.0015	0.0452
LOC105203751	ABC transporter G family member 21	3.2	21.09	2.72042	5e-05	0.00275
LOC105203423	cytochrome P450 4g15	1.62	23.11	3.83445	0.00015	0.00696

## Sheet: Muscle
Table S2. Differentially expressed transcripts likely to be associated with muscle development. Larvae and pupae values are measured in average FPKM. q is corrected for multiple comparisons. Negative numbers, shaded in blue fading to yellow, represent upregulation in larvae; positive numbers, shaded orange to red, represent upregulation in pupae.
gene ID	Annotation (predicted)	Larvae	Pupae	Binary log (fold change)	p	q
LOC105198879	myosin-2 heavy chain	366.07	0.49	-9.55	5e-05	0.00275
LOC105208199	muscle-specific protein 20	533	42.01	-3.67	5e-05	0.00275
LOC105201451	myosin light chain alkali isoform X2	497.75	83.75	-2.57	5e-05	0.00275
LOC105197009	myosin regulatory light chain 2	492.6	115.25	-2.1	5e-05	0.00275
LOC105205943	actin-related protein 2/3 complex subunit 1A-like	86.69	21.24	-2.03	5e-05	0.00275
LOC105205812	actin-5, muscle-specific	333.1	86.63	-1.94	5e-05	0.00275
LOC105205817	actin-5, muscle-specific	955.52	261.49	-1.87	5e-05	0.00275
LOC105206045	actin-related protein 2/3 complex subunit 1A	106.99	29.85	-1.84	5e-05	0.00275
LOC105193386	paramyosin, long form	83.16	27.13	-1.62	5e-05	0.00275
LOC105193165	cofilin/actin-depolymerizing factor homolog	211.67	78.88	-1.42	0.0003	0.0123
LOC105194324	muscle LIM protein Mlp84B-like isoform X1	506.83	220.9	-1.2	5e-05	0.00275
LOC105205810	actin-5C	715.47	323.26	-1.15	5e-05	0.00275
LOC105198042	nascent polypeptide-associated complex subunit alpha, muscle-specific form-like	4.05	15.3	1.92	0.0002	0.00884
LOC105203252	unconventional myosin-XV	3.3	12.7	1.94	5e-05	0.00275
LOC105197779	unconventional myosin-XVIIIa-like isoform X2	2.96	12.78	2.11	0.00115	0.0364
LOC105205816	actin, muscle	9.08	59.32	2.71	0.00015	0.00696

## Sheet: Cuticle
Table S2. Differentially expressed transcripts likely to be associated cuticle development. Larvae and pupae values are measured in average FPKM. q is corrected for multiple comparisons. Negative numbers, shaded in blue fading to gray, represent upregulation in larvae; positive numbers, shaded yellow to red, represent upregulation in pupae.
gene ID	Annotation (predicted)	Larvae	Pupae	Binary log (fold change)	p	q
LOC105204966	chitinase-3-like protein 1 isoform X2	6332.49	3.67	-10.7528	5e-05	0.00275
LOC105199018	flexible cuticle protein 12-like	2766.89	6.23	-8.79482	5e-05	0.00275
LOC105193185	endocuticle structural glycoprotein SgAbd-8-like isoform X1	447.75	2.01	-7.79935	5e-05	0.00275
LOC105197142	elastin-like	1987.58	9.99	-7.63631	5e-05	0.00275
LOC105200713	endochitinase isoform X2	3678.37	24.6	-7.22426	5e-05	0.00275
LOC105192792	endocuticle structural glycoprotein SgAbd-8	1640.51	13.25	-6.95201	5e-05	0.00275
LOC105197290	cuticle protein 64-like	1609.11	29.06	-5.79108	5e-05	0.00275
LOC105193183	endocuticle structural glycoprotein SgAbd-2-like	1074.62	21.51	-5.64268	5e-05	0.00275
LOC105199019	flexible cuticle protein 12-like	948.18	22.5	-5.39716	5e-05	0.00275
LOC105196226	pupal cuticle protein Edg-91-like	377.8	10.26	-5.20252	5e-05	0.00275
LOC105197383	larval/pupal cuticle protein H1C-like	297.35	19.21	-3.95223	5e-05	0.00275
LOC105207894	chitinase-like protein Idgf4 isoform X1	336.18	24.26	-3.79258	5e-05	0.00275
LOC105193849	cuticle protein 16.5, isoform A-like	5.79	19.43	1.74665	0.0004	0.0155
LOC105205229	probable chitinase 3	20	79.06	1.98295	5e-05	0.00275
LOC105192799	endocuticle structural glycoprotein ABD-4	11.92	88.18	2.88707	5e-05	0.00275
LOC105197382	cuticle protein 64-like	123.04	955.31	2.95684	5e-05	0.00275
LOC105193179	endocuticle structural glycoprotein SgAbd-1-like	18.01	148.11	3.0398	5e-05	0.00275
LOC105200838	cuticle protein 67, isoform A-like	162.54	1577.07	3.27838	5e-05	0.00275
LOC105207476	cuticle protein 19.8-like, partial	27.93	300.52	3.42757	5e-05	0.00275
LOC105193182	larval cuticle protein 8-like	3.06	34.15	3.48028	5e-05	0.00275
LOC105207461	cuticle protein 21-like isoform X2	3.63	55.93	3.94558	5e-05	0.00275
LOC105193659	cuticle protein 16.5, isoform A-like	67.3	1033.83	3.94125	5e-05	0.00275
LOC105199134	flexible cuticle protein 12-like, partial	3.45	141.06	5.35357	5e-05	0.00275
LOC105193180	endocuticle structural glycoprotein SgAbd-8-like	0.4	23.38	5.86913	5e-05	0.00275
LOC105207740	cuticle protein 18.7-like	20.42	1199.41	5.8762	5e-05	0.00275
LOC105197528	calphotin	11.27	806.36	6.16086	5e-05	0.00275
LOC105207733	pupal cuticle protein-like	1.05	77.57	6.20704	5e-05	0.00275
LOC105202338	cuticle protein 64-like	0.21	49.25	7.87359	0.00065	0.0228

## Sheet: Neural Development
Table S2. Differentially expressed transcripts likely to be associated with neural development. Larvae and pupae values are measured in average FPKM. q is corrected for multiple comparisons. Negative numbers, shaded in blue fading to gray, represent upregulation in larvae; positive numbers, shaded yellow to red, represent upregulation in pupae.
gene ID	Annotation (predicted)	Larvae	Pupae	Binary log (fold change)	p	q
LOC105202390	synaptic vesicle glycoprotein 2C-like	46	0.44	-6.70799	5e-05	0.00275
LOC105199891	synaptic vesicle glycoprotein 2B-like	22.37	0.56	-5.31999	0.00055	0.0199
LOC105194261	synaptic vesicle glycoprotein 2B	45.16	2.05	-4.46135	0.0001	0.00496
LOC105203848	neuronal acetylcholine receptor subunit alpha-2-like	25.99	7.15	-1.86194	0.0002	0.00884
LOC105199090	mesencephalic astrocyte-derived neurotrophic factor homolog	118.56	37.58	-1.65758	5e-05	0.00275
LOC105203209	neurotactin	6.28	14.53	1.2102	0.00155	0.0464
LOC105204596	synaptogyrin-2 isoform X1	19.05	50.34	1.40191	0.0005	0.0185
LOC105203081	semaphorin-5B	7.88	20.91	1.40793	5e-05	0.00275
LOC105203804	neuroendocrine convertase 2, partial	1.96	6.46	1.72068	0.0005	0.0185
LOC105200743	semaphorin-2A isoform X1	5.24	18.76	1.84002	5e-05	0.00275
LOC105201916	synaptotagmin-4	4.3	16.56	1.94529	5e-05	0.00275
LOC105196778	neuroblastoma suppressor of tumorigenicity 1-like	6.73	35.33	2.39222	5e-05	0.00275
LOC105203776	semaphorin-1A-like	3.29	18.74	2.50996	5e-05	0.00275
LOC105193711	synapsin	2.11	15.8	2.90461	5e-05	0.00275
LOC105195865	neuromodulin	2.06	15.61	2.92175	0.00145	0.0439
LOC105197782	extended synaptotagmin-2-like isoform X1	3.66	33.95	3.2135	5e-05	0.00275
LOC105193660	neuropeptide-like 3	209.75	12088.9	5.84887	5e-05	0.00275

## Sheet: Cell Regulation and Signaling
Table S2. Differentially expressed transcripts likely to be associated with cell regulation and signaling. Larvae and pupae values are measured in average FPKM. q is corrected for multiple comparisons. Negative numbers, shaded in blue fading to yellow, represent upregulation in larvae; positive numbers, shaded orange to red, represent upregulation in pupae.
gene ID	Annotation (predicted)	Larvae	Pupae	Binary log (fold change)	p	q
LOC105205665	histone-lysine N-methyltransferase SETMAR-like	20.95	0.77	-4.77	5e-05	0.00275
LOC105200070	histone H3	3323.04	571.65	-2.54	5e-05	0.00275
LOC105201189	elongation factor 1-beta	414.14	81.68	-2.34	5e-05	0.00275
LOC105200460	histone H3	465.19	103.99	-2.16	5e-05	0.00275
LOC105198242	histone H2A-like	657.26	155.37	-2.08	5e-05	0.00275
LOC105198244	histone H2B	2015.29	496.9	-2.02	5e-05	0.00275
LOC105197966	elongation factor 1-gamma	456.85	120.53	-1.92	5e-05	0.00275
LOC105204124	histone-lysine N-methyltransferase Su(var)3-9-like	51.08	13.81	-1.89	0.0006	0.0214
LOC105195634	elongation factor 1-alpha	1515.78	415.66	-1.87	5e-05	0.00275
LOC105202206	probable elongation factor 1-delta isoform X4	132.89	37.36	-1.83	5e-05	0.00275
LOC105198240	histone H4	834.04	239.04	-1.8	5e-05	0.00275
LOC105200475	histone H2B	1020.88	298.81	-1.77	5e-05	0.00275
LOC105193510	histone H2B	941.73	308.88	-1.61	5e-05	0.00275
LOC105195442	notchless protein homolog 1	16.06	5.37	-1.58	0.0009	0.0297
LOC105198594	histone H2A-like	72.5	24.42	-1.57	5e-05	0.00275
LOC105197503	histone H2A.V	74.08	25.86	-1.52	5e-05	0.00275
LOC105193509	histone H4	1042.93	374.4	-1.48	5e-05	0.00275
LOC105204801	translation elongation factor 2	569.98	211.34	-1.43	5e-05	0.00275
LOC105200468	histone H2A	1761.51	657.92	-1.42	5e-05	0.00275
LOC105203545	elongation factor Tu, mitochondrial	56.3	21.72	-1.37	5e-05	0.00275
LOC105198239	histone H1A, sperm-like	259.6	108.14	-1.26	5e-05	0.00275
LOC105193508	late histone H1-like	558.26	235.75	-1.24	5e-05	0.00275
LOC105200053	histone H2A-like	466.87	200.52	-1.22	5e-05	0.00275
LOC105194996	histone H3.3	134.56	327.91	1.29	5e-05	0.00275
LOC105201841	neurogenic locus Notch protein-like	4.52	17.3	1.94	5e-05	0.00275
LOC105196682	disheveled-associated activator of morphogenesis 1-like	3.81	14.73	1.95	0.0015	0.0452
LOC105207558	elongation factor 1-alpha	9.43	38.57	2.03	5e-05	0.00275
LOC105193557	protein Wnt-5b-like	1.36	14.43	3.41	0.0002	0.00884

## Sheet: Hormone Signaling
Table S2. Differentially expressed transcripts likely to be associated with hormone signaling. Larvae and pupae values are measured in average FPKM. q is corrected for multiple comparisons. Negative numbers, shaded in blue to yellow, represent upregulation in larvae; positive numbers, shaded orange to red, represent upregulation in pupae.
gene ID	Annotation (predicted)	Larvae	Pupae	Binary log (fold change)	p	q
LOC105204040	juvenile hormone epoxide hydrolase 1-like	176.79	6.89	-4.68139	5e-05	0.00275
LOC105194137	broad-complex core protein isoforms 1/2/3/4/5-like, partial	21.8	6.29	-1.7932	0.001	0.0324
LOC105197883	growth hormone-inducible transmembrane protein-like, partial	81.88	26.82	-1.6102	5e-05	0.00275
LOC105199412	prohormone-2-like	1.02	6.98	2.77466	0.00015	0.00696
LOC105206126	probable nuclear hormone receptor HR3, partial	0.44	32.29	6.19744	0.0002	0.00884

## Sheet: Fatty Acid Metabolism
Table S2. Differentially expressed transcripts likely to be associated with fatty acid metabolism. Larvae and pupae values are measured in average FPKM. q is corrected for multiple comparisons. Negative numbers, shaded in blue fading to yellow, represent upregulation in larvae; positive numbers, shaded orange to red, represent upregulation in pupae.
gene ID	Annotation (predicted)	Larvae	Pupae	Binary log (fold change)	p	q
LOC105199852	putative fatty acyl-CoA reductase CG5065	3.8	0	-inf	5e-05	0.00275
LOC105196731	4-coumarate--CoA ligase 1-like, partial	63.36	0.58	-6.77138	5e-05	0.00275
LOC105196439	4-coumarate--CoA ligase 3-like, partial	148.71	1.37	-6.76218	5e-05	0.00275
LOC105201939	fatty acid-binding protein homolog 5-like	13256.3	130.99	-6.66108	5e-05	0.00275
LOC105194370	4-coumarate--CoA ligase 1-like	146.82	2.37	-5.95302	5e-05	0.00275
LOC105195269	probable fatty acid-binding protein isoform X1	2503.24	82.47	-4.92378	5e-05	0.00275
LOC105205705	3-hydroxyacyl-CoA dehydrogenase type-2	696.53	24.15	-4.85009	5e-05	0.00275
LOC105207169	fatty acid synthase-like	10.1	0.41	-4.62259	0.0009	0.0297
LOC105205615	fatty acid synthase-like, partial	50.14	2.06	-4.60525	0.0001	0.00496
LOC105196248	long-chain-fatty-acid--CoA ligase 4 isoform X3	99.12	4.11	-4.59197	5e-05	0.00275
LOC105203767	3-ketoacyl-CoA thiolase, mitochondrial	909.16	42.28	-4.42649	5e-05	0.00275
LOC105199667	fatty acid synthase-like	2.81	0.14	-4.32707	0.00055	0.0199
LOC105206165	fatty acid synthase-like, partial	94.03	4.81	-4.28901	0.00145	0.0439
LOC105207009	fatty acid synthase-like, partial	244.74	13.76	-4.1527	5e-05	0.00275
LOC105206453	fatty acyl-CoA reductase 1-like, partial	190.26	11.37	-4.06467	5e-05	0.00275
LOC105206954	fatty acid synthase-like, partial	5.8	0.39	-3.89451	0.0005	0.0185
LOC105207241	fatty acyl-CoA reductase 1-like, partial	346.61	24.16	-3.84262	5e-05	0.00275
LOC105207281	fatty acid synthase-like, partial	240.69	17.36	-3.79334	5e-05	0.00275
LOC105202953	fatty acid synthase-like	5.88	0.52	-3.49923	0.00145	0.0439
LOC105207496	long-chain-fatty-acid--CoA ligase ACSBG2-like, partial	48.91	4.83	-3.34003	5e-05	0.00275
LOC105194359	glutaryl-CoA dehydrogenase, mitochondrial	44.03	4.43	-3.31311	5e-05	0.00275
LOC105205627	acyl-CoA-binding protein homolog isoform X1	284.43	28.78	-3.30494	5e-05	0.00275
LOC105197804	4-coumarate--CoA ligase 1-like	33.02	3.52	-3.22969	5e-05	0.00275
LOC105196750	probable trans-2-enoyl-CoA reductase, mitochondrial	80.54	9.64	-3.0626	5e-05	0.00275
LOC105196620	4-coumarate--CoA ligase 1-like	12.32	1.69	-2.86591	5e-05	0.00275
LOC105204338	4-coumarate--CoA ligase 1-like	34.86	4.87	-2.83958	5e-05	0.00275
LOC105206239	delta(3,5)-Delta(2,4)-dienoyl-CoA isomerase, mitochondrial	74.87	11.77	-2.66927	5e-05	0.00275
LOC105193004	probable enoyl-CoA hydratase, mitochondrial	213.87	38.53	-2.47	5e-05	0.00275
LOC105198507	enoyl-CoA delta isomerase 2, mitochondrial	38.29	7.02	-2.44742	5e-05	0.00275
LOC105205117	fatty-acid amide hydrolase 2-like, partial	7.54	1.39	-2.43948	0.00035	0.0139
LOC105205264	LOW QUALITY PROTEIN: fatty acid synthase-like, partial	1.72	0.33	-2.38187	0.0011	0.0351
LOC105204328	fatty acid synthase-like, partial	60.31	12.45	-2.27625	0.0005	0.0185
LOC105192918	fatty acid synthase-like	28.06	5.94	-2.23998	5e-05	0.00275
LOC105204795	hydroxymethylglutaryl-CoA synthase 1	38.56	8.55	-2.17311	5e-05	0.00275
LOC105200554	very long-chain specific acyl-CoA dehydrogenase, mitochondrial	54.6	13.5	-2.01594	5e-05	0.00275
LOC105201501	putative acyl-CoA-binding protein	241.28	65.51	-1.88	5e-05	0.00275
LOC105195515	putative fatty acyl-CoA reductase CG5065	22.95	6.36	-1.8514	5e-05	0.00275
LOC105200204	very-long-chain (3R)-3-hydroxyacyl-CoA dehydratase 2	119.82	34.88	-1.7804	5e-05	0.00275
LOC105205728	long-chain-fatty-acid--CoA ligase 1 isoform X3	59.21	23.88	-1.31004	0.00015	0.00696
LOC105193039	very-long-chain enoyl-CoA reductase	123.3	50.04	-1.3	5e-05	0.00275
LOC105194328	fatty acid hydroxylase domain-containing protein 2 isoform X1	233.51	103.92	-1.16801	0.00015	0.00696
LOC105200646	putative fatty acyl-CoA reductase CG5065	61.22	30.54	-1.0033	0.00035	0.0139
LOC105206059	elongation of very long chain fatty acids protein 4-like, partial	5.53	23.85	2.10864	0.00065	0.0228
LOC105204605	acyl-CoA synthetase short-chain family member 3, mitochondrial	1.42	7.14	2.33003	0.0008	0.0269
LOC105199469	long-chain fatty acid transport protein 4-like	15.47	85.33	2.46358	5e-05	0.00275
LOC105202184	fatty acid synthase-like	0.34	7.06	4.37606	0.00035	0.0139
LOC105199538	fatty acyl-CoA reductase 1-like, partial	0	1.24	inf	5e-05	0.00275
LOC105204995	fatty acyl-CoA reductase 1-like, partial	0	8.22	inf	5e-05	0.00275

## Sheet: Immunity
Table S2. Differentially expressed transcripts likely to be associated with immunity. Larvae and pupae values are measured in average FPKM. q is corrected for multiple comparisons. Negative numbers, shaded in blue fading to yellow, represent upregulation in larvae; positive numbers, shaded orange to red, represent upregulation in pupae.
gene ID	Annotation (predicted)	Larvae	Pupae	Binary log (fold change)	p	q
LOC105194757	beta-1,3-glucan-binding protein-like	16.9396	2.26919	-2.90015	0.0001	0.00496
LOC105200397	beta-1,3-glucan-binding protein-like	229.411	50.4472	-2.18509	5e-05	0.00275
LOC105202114	endoribonuclease Dcr-1-like, partial	71.71	21.15	-1.76152	5e-05	0.00275
LOC105203846	neuralized-like protein 2 isoform X2	49.94	15.53	-1.68514	5e-05	0.00275
LOC105202230	toll-like receptor 3	33.67	11.91	-1.49929	0.00015	0.00696
LOC105197777	phenoloxidase 2	137.64	60.81	-1.17852	5e-05	0.00275
LOC105194624	LOW QUALITY PROTEIN: protein argonaute-2	99.02	45.67	-1.11647	0.00125	0.0389
LOC105192866	toll-like receptor 13	18.1	57.55	1.66883	5e-05	0.00275
